# Supplementary material for: Whole genome surveys of rice, maize and sorghum reveal multiple horizontal transfers of the LTR-retrotransposon Route66 in Poaceae
Source: BMC Evol Biol. 2009 Mar 16;9:58. doi: 10.1186/1471-2148-9-58 (PMC2664808; doi:10.1186/1471-2148-9-58)
Supplement: Additional file 2 — Alignment of all genomic copies of Route66. The data provided give the alignment of all genomic copies of Route66 identified in rice, Sorghum and maize. [file 1471-2148-9-58-S2.zip › sup2]

>sb2
--------ACTGTTAGGCAATAGAATATGCCGCAGCCCCCTACCATATGCTGCGGCATAT
CATTGC---------------------CATAATTAGCAGATGTAAATCAATCAGGGATAG
---------------------------CTGATTTAGTTACTATAATTAGAAGATGTAAAT
CACTGATTTAGTTACTATAATTAGGAGATG-----------TAAATCAGATGGGAATCAC
CCTTGCCTTGTAAA----GGCCAGTCGGCCCTATATAATAGAAGGCG-CCCCCTCCAATT
GAGGTGTGGCCAATTGCCCC--AATCCTAATCTTCT--ACATGGTATCACGAGTTCAGGC
CTTGATCTCGTTCTAATCTCG---------------------------------------
-------------------------------------------------ATCTCCTCCTG
GGTGCCGACC--TTC-TCC-TCCCCTTCCCATGGGAACCGAATCATCCCTCTCCTCTGCC
ACCAGCGG-------------CAACCTCACCAGC--------------------------
------------------------------------------GATGCTGCTCCTGCAATC
TCCCC-CTTCGCCACCATCAACATCAAGCTCCACGTCCCCATGACCCTTGAGTTGAAGCC
CTCCAACTTCACCAAGTGGTCGACGGCATTCGTGGCCACATGTGGC-AAGTTTGGGCTGC
AGCATCACCTCGCCGCTGCCTCCACCTCG-ACTCCC--GACGCGGCCTGGCTGCAGGCTG
ACTTCTGCGTCCGCGGCTGGATGTACAGCACCGTCTCCGATGCCGTCCTCAATCTCGCCA
TGACCGACGCCACGCAGACGGCGTGCGCCCTTTGGGCGGCCATCAGCGCGGTGTTCCAGG
CGAACAAGGCT-CCTCGCGCCATCTTCTTGAATCACGAGTTCCACTCGATGACTCAAGGG
GATCTGTCCATTGACGCCTACTGCGTTCGCATGAAGGAGAAGGCCGACGAACTCCACGAC
GTTGGGCAGCCCGTCTCTGAACCCAACCTCGTCCTCAACCTGCTGCGAGGGCTCAACGAG
GTCTACTCCAATGTCGCCGAC-AACATCGCCGGGACACAGCCCCTCACCCTCGCTGCCGC
CCGGCACCAGCTCCTCCTCAAAGAGCTGCGCCTGCAGAACGAGGAAAAGGTGCG---CGC
CGCCACCACCCTCTTGGCCGCTGCCTCCTCTCTT---GGCGGTCACC--AGCAGCAGCTG
CTGCAGGGCGGCCGGCGCCCTAACACCAAGAAGGGTGACCAGCAGTC-------------
--------------------CTCCGGCGGCACCAGCACCAACAAGCGCGTTCCCTGGGGC
TTCAACCCCTGGACCGGCGAACGTGTGGCCCCTGGAGAGCGTGTCACTCCTCCT--GGAC
AGCGCCGCCAGGGCGGTTATGGCGTTCCTGGAGGTCCTGGTGGCCAGGCTGGGCGCAACT
CGGGCATACTAGGGCCTCCCCCACAGGCCAACACCGCCTTCGCTCCGCTCCAGACCTCCT
CCAGCGGCTCCAACACCTCCACCAGCACCTGGGATGCAGCCGGCCTCATCGCTGCCCTGC
AGAACATGCAACTGCAGGGCGA------CTGGATAGTTGACTCCGGCGCCTCCACACATA
TGTCCTCCTCGGCTGGTATGCTCACCCAACGTCTCCCCTCCTCCATCTCCTCAATAACAG
TAGGTAATGGCACCAGTATTCCTGTCACGTCTAG-AGGTCACTCCATCCTTCCCACACCT
ACCACAAACTTCGCTCTTAATAATATTCTTGTTGCACCATCCATAGTCCGCAACCTGCTT
TCTGTCCGTCAATTCACTCGTGACAATAGCTGCTCCTTTGAATTTGACGCACATGGTTTT
TCTGTT-----------AAGGATCTCAGGACGGGACGCGTGATTCTCTGCTGTAACTGCG
AT-GGGGACCTATACACCATGCCTGCCTCCACAGCTGCCGCTCCACCTCATGCTCTCCTG
GCTGCTTCGTCGACTCTGTGGCATCAACGTCTCGGCCATCCTGCACCCGCTGCTCTAGAG
CGCCTAAATATATTGCATGCTGTTTCCTGTAATAAAGTAGACCACTCCCTATGTCACTCT
TGTCAGATAGGCAAACATACGCGTCTACCTTTCAGTTCTTCGCAGTCCATAACTCATGCC
CCTTTCGAACTTGTTCACTGTGATGTTTGGACTTCCCCCATCAACAGTTTGTCTGGTTTT
TCATACTACTTGGTCTGTTTAGATGATTATAGCCACTACTGTTGGGTTTTTCCGCTCCGA
AAAAAATCAGAGGTCCACCAACACTTAGT----TGAACTTGCTGCGCTCGCCAAAACACA
ATTCAGCTTTCCCATAAAATGCTTTCAGGCTGATAACGGGACTGAATTCCTCAACACTGC
CACCACCAAATTTTTCGCTGCTCAAGGCACTCACCTCTGCTACTCCTGTCCCTACACATC
ATCCCAAAATGGCAAAGCTGAACGCATCATCCGCACCCTCAACAATTCCATTCGTACCAT
GCTGCTCCACGCCTCCCTG----------CCTCCCGCGTATTGGGCCGAGGGACTCCTGA
CAGCTTGCTACCTCCATAATAGGCGCCCATCCTCCTCCATTCAGCATGCCATTCCATATA
CTCGTCTGCATAATCAGCCACCAACCTATAACCATCTGCGTG-TTTTTGGGTGTCTCTGT
TACCCCAACATGCAAGCAACCTCTAAACATAAGCTCGCCCCTCGCTCCACGGCATGCATC
TTCCTCGGATA-TCCCCCCACACACAAAGGTTACCGCTGCCTCGACCTATCAACACGCCG
CATCATCATCTCTCGCCATGTTATATTCGATGAGA-CCACTTTTCCCTTTGCAGCCACCT
CAGACGCCTCC---TCCTCCGCATCTCACGACTTTCTCCTCGACGACGATATGGTTTCGG
TGCCTTGCTCTACTGTTGTTGCAGGTGGGACTTCCTCTTCTACGCCCGTGGTTACTCCAT
CCCCCTCGGATGTTGAGCAACCACCCTCCGACGTTGCGGCATCACATGGATCGCCTCCTT
TGACACCAGGCGGGCGT-GGTCACGTG-CCCCCGCCTGGACCCAGCGCGGTTCCCTTTCC
ACGGGTCTACGTCCGCCGCCCCCGCCT---CGAGCCGTCCGGAGA--AGCGGCTGCCCCG
ACAG------TCCCTCCTGACGCCCCGGCGCCACCGACGGTGCCCTCACCGGCACCGGCA
GCCTCTACTGCTCCGCCGCCACC------------------GCAACCACGTGTTACCCGT
ACCATGACGACTGCCATCCCTCGCGTCAGCTATGAAGGGCTGGC-GGCCACCACATCTTC
CTCACCATCGTCGATCCCAACGAACTACCGCAGCGCTCTGGCCGACGCCAACTGGCGTGC
TGCGATGATGGATGAGTACCAGGCCCTCGTCGACAACAACACCTGGCAGCTCGTTCCGCG
TCCCCCTGGCGCCAACATCGTGACGGGGAAGTGGATCTTCCGGCACAAGTTCCATGCCGA
TGGGTCCCTCGCTCGCCACAAGGCTCG-CTGGGTTGTCCGAGGC-TTCTCCCAGCGCGAA
GGCGTCGACTACGACGAGACTTTCAGCCCGGTTGTCAAACCGGCCACCATACGATCTGTA
CTCAGCATCGCCGCATCCCGTGCCTGGCCGATTCACCAGCTAGACGTGAAGAACGCCTTT
CTTCACGGCCACCTCGAGGAGACCGTTTACTGTCAGCAGCCGCCA-GGATTCGTCGACCC
TGGCGCT-CCAGATCACGTCTGCCGTCTGCTGAAGT-CCTTGTATGGACTGAAGCAAGCT
CCGCGGGCTTGGTACCAGCGCTTCGCCACCTTCATCCGGCAGCTCGGCTTCGTCGCCTCC
ACCTCCGACACGTCCCTTTTCATATTACGAGAAGGGACGAGCCTCGCCTACCTACTGCTG
TACGTCGACGACATCGTCCTCACCACTTCGTCCTCGGCGCTCCTTCAGCGCATTATGGCT
CGGCTGAGCTCCGAGTTCGCCATGACAGATCTTGGCGCCCTCCACC-ACTTCCTCGGCAT
CGCTGTCACATGCTCCTCCGATGGCCTCTTCCTCTCCCAGCGACAGTACGCCGTCGAGCT
TCTTCAGCGTGCGGGCATGGCTGAGTGTCATCCGACATCGACACCTGTTGACACTCATGC
CAAGCTATCCGCGAGCGACGGGGTTCTACTGTCAGAGAAGGACGCATCTGAGTACAGGAG
CTTGGCGGGGGCTCTCCAGTACCTGACGTTGACTCGTCCTGATCTGGCTTATGCTGTTCA
ACAGGTGTGCCTCTTCATGCTCGCCCCACGCGAGCCTCACCGTGCGCTCATCAAGCGCAT
CCTACGCTTCGTCCAGGGGACTCTCTCCTCGGGTCTTCACATTGGCACCGGCTCCGTCGA
CAAGCTGACTGCCTACTCTGATGCTGACTGGGCAGGCTGTCCAGACTCTCGACGATCCAC
CTCCGGCTTCTGTGTCTATCTCGGCGACAATCTGGTTTCCTGGTCCTCCAAGCGCCAGAC
CACGGTGTCCCGTTCTAGCGCAGAGGCAGAATATCGGGCTGTGGCTCACGTTGTGGCTGA
ATGATGCTGGCTTCGACAGTTACTCCAGGAGCTCCATATTCAGCTGCCCTCCGCCACCGT
TGTCTTTTGCGACAACATCAGTGCCGTCTACATGACAGCCAACCCCGTCCACCACAAGCG
AACGAAGCACATTGAGATCGACATTCACTTCGTCCGCGAGAAGGTGGCCCTTGGTGAAAT
TCGGGTTCTCCATGTACCCTCCTCTCATCAGTTCGCTGACATC-----------------
------------------------------------------------------------
------------------------------------------------------------
------------------------------------------------------------
------------------------------------------------------------
------------------------------------------------------------
------------------------------------------------------------
------------------------------------------------------------
------------------------------------------------------------
------------------------------------------------------------
-------------------------------------------ATGACTAAAGGGCTTCC
GACAGCACTCTTTCGAGAGTTTCGATCCAGCCTTTGCGTCCGGGAGCCTCCCGCTGCGAC
TGCGGGCGGGTGTTAGGCAATAGAATATGCCGCAGCCCCCTACCATATGCTGCGGCATAT
CATTGCCATAATTAGCAGA---------------------TGTAAATCAATCAGCGATAG
CTGATTTAGTTACTATAATTAGAAGA--------TGTAAATCACTGATTTAGTTACTATA
ATTAGGAGATGTAAATCAGATGTAAATCAAGGGAATCAC---------------------
------------------------------------------------------------
--------------------------
>sb4
----------TGTTAGGCAATAGAATATGCCGCAGCCCCCTACCATATGCTGCGGCATAT
CATTGC---------------------CATAATTAGCAGATGTAAATCAATCAGGGATAG
---------------------------CTGATTTAGTTACTATAATTAGCAGATGTAAAT
CACTGATTTAGTTACTATAATTAGGAGATG-----------TAAATCAA--GGGAATCAC
CCTTGCCTTGTAAA----GGCTAGTCGGCCCTATATAATAGAAGGCG-CCCCCTCCAATT
GAGGTGTGGCCAATTGCCCC--AATCCTAATCTTCT--ACATGGTATCACGAGTTCAGGC
CTTGATCTCGTTCTAATCTCG---------------------------------------
-------------------------------------------------ATCTCCTCCTA
GGCGCCGACC--TTC-TCC-TCCCCTTCCCATGGGAACCGAATCATCCCTCTCCTCTGCC
ACCAGCGG-------------CAACCTCACCAGC--------------------------
------------------------------------------GATGCTGCTCCTGCAATC
TCCCC-CTTCGCCACCATCAACATCAAGCTCCACGTCCCCATGACCCTTGAGTTGACGCC
CTCCAACTTCACCAAGTGGTCGACGACGTTCGTGGCCACATGTGGC-AAGTTTGGGCTGC
AGCATCACCTCGCCGCTGCCTCCACCTCG-ACTCCC--GAAGCGGCCTGGCTGCAGGCTG
ACTTCTGCGTCCGCGGCTGGATGTACAGCACCGTCTCCGATGCCGTCCTCAATCTCGCCA
TGACCGACGACACGCAGACGGCGTGCGCCCTTTGGGCGGCCATCAGCGCGGTGTTCCAGG
CGAACAAGGCT-CCTCGCGCCATCTTCTTGAATCACGAGTTCCACTCGATGACTCAAGGG
GATCTGTCCATTGACGCCTACTGCGTTCGCATGAAGGAGAAGGCCGACGAACTCCGCGAC
GTTGGGCAGCCCGTCTCTGAACCCAACCTCGTCCTCAACCTGCTGCGAGGGCTCAACGAG
GTCTACTCCAATGTCGCTGAC-AACATCGCCGGGACACAACCCCTCACCCTCGCTGCCGC
CCGGCACCAGCTCCTCCTCAAAGAGCTGCGCCTGCAGAACGAGGCAAAGGTGCG---CGC
CACCACCGCCCTCCTGGCTGCTGCCTCCTCTCTT---AGCGGTCACC--AGCAGCAGCAG
CTGCAGGGCGGCCGGCGCCCTAACACCAAGAAGGGTGGCCAGCAGTC-------------
--------------------CTCCGGCGGCACCAGCACCAACAAGCGCGTTCCCTGGGGC
TTCAATCCCTGGACCGGCGAACGTGTGGCCCCTGGAGAGCGTGTCACTCCT-----GGAC
AGCGCCGCCAGGGCGGTTCTGGCGTTTCTGGAGGACCTGGTGGCCAGGCTGGGCGCAACT
CGGGCATACTAGGGCCTCCCCCACAGGCCAACACCGCCTTCGCTCCGCTCCAGACCTCCT
CCAGCGGCTCCAACACCTCCACCAGCACCTGGGATGCAGCCGGCCTCATCGCTGCCCTGC
AGAACATGCAACTGCAGGGCGA------TCGGATAGTTGACTCCGGCGCCTCCACACATA
TGTCCTCCTCGGCTGGTATGCTCACCCAACGTCTCCCCTCCTCCATCTCCTCAATAACAG
TAGGTAATGGCACCAGTATTCCTGTCACGTCTAG-AGGTCACTCCATCCTTCCCACACCT
ACCACAAACTTCGCTCTTAATAATATTCTTGTTGCACCATCCATAGTCCGCAACCTGCTT
TCTGTCCGTCAATTCACTCGTGACAATAGCTGCTCCTTTGAATTTGACGCACATGGTTTT
TCTGTT-----------AAGGATCTCAGGACAGGACGCGTGATTCTCCGCTGTAACTGCG
AT-GGGGACCTATACACCATGCCTGCCTCCACAGCTGCCGCTCCACCTCATGCTCTCCTG
GCTGCTTCGTCGACTCTGTGGCATCAACGTCTCGGCCATCCTGCACCCGCTGCTCTAGAG
CGCCTAAATAAATTGCATGCTGTTTCCTGTAATAAAGTAGACCACTCCCTATGTCACTCT
TGTCAGATAGGCAAACATACGCGTCTACCTTTCAGTTCTTCGCAGTCCATAACTCATGCC
CCTTTCGAACTTGTTCACTGTGATGTTTGGACTTCCCCCATCAACAGTTTGTCTGGTTTT
TCGTACTACTTGGTCTGTTTAGATGATTATAGCCACTACTGTTGGGTTTTTCCGCTCCGA
AAAAAATCAGAGGTCCACCAACACTTAGT----TGAACTTGCTGCGCTCGCCAAAACACA
ATTCAGCTTTCCCATAAAATGCTTTCAGGCTGATAACGGGACTGAATTCCTCAACACTGC
CACCACCAAATTTTTCGCTGCTCAAGGCACTCACCTCCGCTACTCCTGTCCCTACACATC
ATCCCAAAATGGCAAAGCTGAACGCATCATCCGCACCCTCAACAATTCCATTCGTACCAT
GCTGCTCCACGCCTCCCTG----------CCTCCCGCATATTGGGCCGAGGGACTCCTGA
CAGCTTGCTACCTCCATAATAGACGCCCATCCTCCTCCATTCAGCATGCCATTCCATATA
CTCATCTGCATAATCAGCCACCAACCTATAACCATCTGCGTG-TTTTTGGGTGTCTCTGT
TACCCTAACATGCAAGCAACCTCTAAACATAAGCTCGCCCCTCGCTCCACGGCATGCGTC
TTCCTCGGATA-TCCCCCCTCACACAAAGGTTACCGCTGCCTCGACCTATCAACACGCCG
CATCATCATCTCTCGCCATGTTATATTCGATGAGA-CCACTTTTCCCTTTGCAGCCACCT
CAGACGCCTCC---TCCCCCGCATCTCACGACTTTCTCCTTGACGACGATATGGTTTCGG
TGCCTTGCTCTACTGTTGTTGCAGGTGGGACTTCCTCTTCTACGCCCGTGGTTACTCCAT
CCCCCTCGGATGTTGAGCAGCCACCCTCCGACGTTGTGGCATCACATGGATCAACTCCTT
TGACACCAGGCGGGCGT-GGTCACGTG-CCCCCGCCTGGACCCAGCGTGGTTCCCTTTCC
ACGGGTCTACGTCCGCCGCCCCCGCCT---CGAGCCGTCCGGAGA--AGTGGCTGCCTCG
GCAG------CCCCTCCTGACGCCCCGGCGCCACCGACGGCGCCCTCACCGGCACCGGCA
GCCTCTACTGCTCCGCCACCACCACCGCCGCCACCGCCACCGCTGCCACGTGTTACCCGT
ACCATGACGGGTGCCATCCCTCGCGTCAGCTATGAAGGGCTGGC-GGCCACCACATCTTC
CTCACCATCGCCGATCCCAACGAACTACCGCAGCGCTCTGGCCGACGCCAACTGGCATGC
TGCGATGATGGATGAGTACCAGGCCCTCGTCGACAACAACACCTGGCAGCTCGTTCCGCG
TCCCCCTGGCGCCAACATCGTGACCGTGAAGTGGATCTTCCGGCACAAGTTCCATGCCGA
TGGGTCCCTCGCTCGCCACAAGGCTCG-CTGGGTTGTCCGAGGC-TTCTCCCAGCGCGAG
GGCGTCGACTACGACGAGACTTTCAGCCCGGTTGTCAAATCGGCCACCATACGATCTGTA
CTCAGCATCGCCGCATCCCGTGCCTGGCCGATTCACCAGCTGGACGTGAAGAACGCCTTT
CTTCACGGCCACCTCGAGGAGACCGTCTACTGTCAGC-----------------------
--------------CACGTCTACCGTCTGCTGAAGT-CCTTGTATGGACTGAAGCAAGCT
CCGCGGGCTTGGTACCAGCGCTTCGCCACCTTCATCCAGCAGCTCGGCTTCGTCGCCTCC
ACCTCCGACACGTCCCTTTTCATATTACGAGAAGGGACGAGCCTCGCCTACCTATTGTTG
TACGTCGACAACATCGTCCTCACCGCTTCGTCCTCGGCGCTCCTTCAGCGCATTATGGCT
CGGCTGAGCTCCGAGTTCGCCATGACAGATCTTGGCGCCCTCCACC-ACTTCCTTGGCAT
CGCTGTCACACGCTCCTCCGATGGCCTCTTCCTCTCCCAGTGACAGTACGCCGTCGAGCT
TCTTCAGCGTGCGGGCATGGCTGAGTGTCATCCGACATCGACACCTGTTGACACTCATGC
CAAGCTATCCGCGACCGACGGGGTTCTACTGTCAGAGAAGGACGCATCTGAGTACAGGAG
CTTGGCGGGGGCTCTCCAGTACCTGACATTGACTCGTCCTGATCTGGCTTATGCTGTTCA
ACAGGTGTGCCTCTTCATGCACGCCCCGCGCGAGCCTCACCGTGCGCTCATCAAGCGCAT
CCTACGCTTCGTCCAGGGGACTCTCTCCTCGGGTCTTCACATTGGCACCGGCTCCGTCGA
CAAGCTGACTGCCTACTCTGATGCTGACTGGGCAGGCTGTCCAGACTCTCGACGATCCAC
CTCCGGCTTCTGTGTCTATCTCGGCGACAATCTGGTTTCCTGGTCCTCCAAGCGCCAGAC
CACGGTGTCCCGTTCTAGCGCAGAGGCAGAATATCGGGCTGTGGCTCACGTTGTGGCTGA
ATGCTGCTGGCTTCGACAGTTACTCCAGGAGCTCCATATTCAGCTGCCCTCCGCCACCGT
TGTCTTTTGCGACAACATCAGCGCCGTCTACATGACAGCCAACCCCGTCCACCACAAGCG
AACGAAGCACATTGAGATCGACATTCACTTCGTCCGCGAGAAGGTGGCCCTTGGTGAAAT
TCGGGTTCTCCATGTACCCTCCTCTCATCAGTTCGCTGACATC-----------------
------------------------------------------------------------
------------------------------------------------------------
------------------------------------------------------------
------------------------------------------------------------
------------------------------------------------------------
------------------------------------------------------------
------------------------------------------------------------
------------------------------------------------------------
------------------------------------------------------------
-------------------------------------------ATGACTAAAGGGCTTCC
GACAGCACTCTTTCGAGAGTTTCGATCCAGCCTTTGCGTCCGGGAGCCTCCCGCTGCGAC
TGCGGGCGGGTGTTAGGCAATAGAATATGCCGCAGCCCCCTACCATATGCTGCGGCATAT
CATTGCCATAATTAGCAGA---------------------TGTAAATCAATCAGGGATAG
CTGATTTAGTTACTATAATTAGCAGA--------TGTAAATCACTGATTTAGTTACTATA
ATTAGGAGATGTAAATCAAG-----------GGAATCACCCTTGCCTTGTAAA----GGC
TAGTCGGCCCTATATAATAGAAGGCG-CCCCCTCCAATTGAGGTGTGGCCAATTGCCCC-
AATCCTAATCTTCTACAC--------
>sb3
----------TGTTAGGCAATAGAATATGCCGCAGCCCCCTACCATATGCTGCGGCATAT
CATTGC---------------------CATAATTAGCAGATGTAAATCAATCAGGGATAG
---------------------------CTGATTTAGTTACTATAATTAGCAGATGTAAAT
CACTGATTTAGTTACTATAATTAGGAGATGTAAATCAGATGTAAATCAA--GGGAATCAC
CCTTGCCTTGTAAA----GGCCAGTTGGCCCTATATAATAGAAAGCG-CTCCTTCCAATT
GAGGTGTGGTCAATTGCCCC--AATCCTAATCTTCT--ACATGGTATCACGAGTTCAGGC
CTTGATCTCGTTCTAATCTCG---------------------------------------
-------------------------------------------------ATCTCCACCTG
GGCGCCGCCC--TTC-TCC-TCCCCCTCCCATGGGAACCGAATCATCCCTCTCCTCTGCC
ACCAGCGG-------------CAACCTCACCAGC--------------------------
------------------------------------------GATGCTGCTCCTGCAATC
TCCCC-CTTCGCCACCATCAACATCAAGCTCCACGTCCCCATGACCCTTGAGTTGAAGCC
CTCCAACTTCACCAAGTGGTCGACGGCGTTCGTGGCCACATGTGGC-AAGTTTGGGCTGC
AGCATCACCTCGCCGCTGCCTCCACCTCA-ACTCCT--GACGCGGCATGGCTGCAGGCTG
ACTTCTGCGTCCGTGGCTGGATGTACAGCACCGTCTCCGATGCCGTCCTCAATCTCGCCA
TGACCGACGACACGCAGACGGCGTGCGCCCTTTGGGCGGCCATCAGCGCGGTGTTCCAGG
CGAACAAGGCT-CCTCGCGCCATCTTCTTGAATCACGAGTTCCACTCGATGACTCAAGGG
GATCTGTCCATTGACGCCTACTGCGTTCACATGAAGGAGAAGGCCGACGAACTCCGCGAC
GTTGGGCAGCCCGTCTCTGAACCCAACCTCGTCCTCAACCTGCTGCGAGGGCTCAACGAG
GTCTACTCCAATGTCGCCGAC-AACATCGCCGGGA----CCCCCTCACCCTCGCTGCCGC
CCGGCACCAGCTCCTCCTCATAGAGCTGCGCCTGCAGAACAAGGAAAAGGTGCG---CGC
CACCACCGCCCTCCTGGCTGCTGCCTCCTCTCTT---GGCGGTCACC--AGCAGCAGCAG
CTGCAGGGCGGCCGGCGCCCTAACACCAAGAAGGGTGGCCAGCAGTC-------------
--------------------CTCCGGCGGCACCAGCACCAACAAGCGCGTTCCCTGGGGC
TTCAATCCCTGGACCGGCGAACGTGTGGCCCCTGGAGAGCGTGTCACTCCTCCT--GGAC
AGCGCCGCCAGGGCGGTTCTGGCGTTCCTGGAGGTCCTGGTGGCCAGGCTGGGCGCAACT
-----------------------CGGGCCAACACCGCCTTCGCTCCGCTCCAGACCTCCT
CTAGCGGCTCCAACACCTCCACCAGCACCTGGGATGCAGCCGGCCTCATCGCTGCCCTGC
AGAACATGCAACTGCAGGGCGA------CTGGATAGTTGACTCCGGCGCCTCCACACATA
TGTCCTCCTCGGCTGGTATGCTCACCCAACGTCTCCCCTCCTCCATCTCCTCAATAACAG
TAGGTAATGGCACCAGTATTCCTGTCACGTCTAG-AGGTCACTCCATCCTTCCCACACCT
ACCACAAACTTCGCTCTTAATAATATTCTTGTTGCACCATCCATAGTCCGCAACCTGCTT
TCTGTCCGTCAATTCACTCGTGACAATAGCTGCTCCTTTGAATTTGACGCACATGGTTTT
TCTGTT-----------AAGGATCTCAGGACAGGACGCGTGATTCTCCGCTGTAACTGCG
AT-GGGGACCTATACACCATGCCTGCCTCCACAGCTGCCGCTCCACCTCATGCTCTCCTG
GCTGCTTTGTCGACTCTGTGGCATCAACGTCTCGGCCATCCTGCACCCGCTGCTCTAGAG
CGCCTAAATAAATTGCATGCTGTTTTCTGTAATAAAGTAGACCACTCCCTATGTCACTCT
TGTCAGATAGGCAAACATACG------CCTTTCAGTTCTTCGCAGTCCATAACTCATGCC
CCTTTCGAACTTGTTCACTGTGATGTTTGGACTTCCCCCATCAACAGTTTGTCTGGTTTT
TCATACTACTTGGTCTGTTTAGATGATTATAGCCACTACTGTTGGGTTTTTCCGCTCCGA
AAAAAATCAGAGGTCCACCAACACTTAGT----TGACCTTGCTGCGCTCGCCAAAACACA
ATTCAGCTTTCCCATAAAATGCTTTCAGGCTGATAACGGGACTGAATTCCTCAACACTGC
CACCACCAAATTTTTCGCTGCTCAAGGCACTCACCTCCGCTACTCCTGTCCCTACACATC
ATCCCAAAATGGCAAAGCTGAACGCATCATCCGCACCCTCAACAATTCCATTCGTACCAT
GCTGCTCCACGCCTCCCTG----------CCTCCCGCATATTGGGCCGAGGGACTCCTGA
CAGCTTGCTACCTCCATAATAGGCGCCCATCCTCCTCCATTCAGCATGCCATTCCATATA
CTCGTCTGCATAATCAGCCACCAACCTATAACCATCTGCGTG-TTTTTGGGTGTCTCTGT
TACCCCAACATGCAAGCAACCTCTAAACATAAGCTCGCCCCTCGCTCCACGGCATGCGTC
TTCCTCGGATA-TCCCCCCTCACACAAAGGTTACCGCTGCCTCGACCTATCAACACGCCG
CATCATCATCTCTCGCCATGTTATATTCGATGAGA-CCACTTTTCCCTTTGCAGCCACCT
CAGACGCCTCC---TCCCCCGCATCTCAAGACTTTCTCCTCGACGACGATATGGTTTCGG
TGCCTTGCTCTACTGTTGTTGTAGGTGGGACTTCCTCTTCCACGCCCGTGGTTACTCCAT
CCCCCTCGGATGTTGAGCAGCCACCCTCCGACGTTGCAGCATCACATGGATCGCCTCCTT
TGACACCAGGCGGGCGT-GGTCACGTG-CCCCCGCCTGGACCCAACGTGGTTCCCTTTCC
ACGGGTCTACGTCCGCCGCCCCCGCCT---CGAGCCGTCCGGAGA--AGCGGCTGCCCCG
ACAG------TCCCTCCTGACGCCCCGGCGCCACCGACGGCGCCCTCACCGGCACCGGCA
GCCTCTACTGCTCCGCCACCACCACCGCCGCCACCGCC------GCCGCGTGTTACCCGT
ACCATGACGGGTGCCATCCCTCGCGTCAGCTATGAAGGGCTGGC-GGCCACCACATCTTC
CTCACCATCGCCGATCCCAACGAACTACCGCAGCGCTCTGGCCGACGCCAACCGGCGTGC
TGCGATGATGGATGAGTACCAGGCCCTCGTCGACAACAACACCTGGCAGCTCGTTCCGCG
TCCCCCTGGCGCCAACATCGTAACGGGGAAGTGGATCTTCCGGCACAAGTTCCATGCCGA
TGGGTCCCTCGCTAGCCACAAGGCTCG-CTGGGTTGTCCGAGGC-TTCTCCCAGCGCGAG
GGCGTCGACTACGACGAGACTTTCAGCCCGGTTGTCAAACCGGCCACCATACGATCTGTA
CTCAGCATCGCCGCATCCCGTGCCTGGCCGATTCACCAGCTGGACGTGAAGAACGCCTTT
CTTCACGGCCACCTTGAGGAGACCGTCTACTGTCAGCAGCCGCCA-GGATTCGTCGACCC
TGGCGCT-CTAGATCACGTCTGCCGTCTGCTGAAGT-CCTTGTATGAACTGAAGCAAGCT
CCGCGGGCTTGGTACCAGCGCTTCGCCACCTTCATCCGGCAGCTCGGCTTCGTCGCCTCC
ACCTCCGACACGTCCCTTTTCATATTACGAGAAGGGACGAGCCTCGCCTACCTACTGCTG
TACGTCGACGACATCGTCCTCACCGCTTCGTCCTCGGCGCTCCTTCAACGCATTATGGCT
CGGCTGAGCTCCGAGTTCGCCATGACAGATCTTGGCGCCCTCCACC-ACTTCCTCGGCAT
TGCTGTCACACGCTCCTCCGATGGCCTCTTCCTCTCCCAGCGATAGTACGCCGTCGAGCT
TCTTCAGCGTGCGAGCATGGTTGAGTGTCATCCGACATCGACACCTGTTGACACTCATGC
CAAGCTATCCGCGACCGACGGGGTTCTATTGTCAGAGAAGGACGCATCTGAGTACAGGAG
CTTGGCGGGGGCTCTCCAGTACCTGACGTTGACTCGTCCTGATCTGGCTTATGCTGTTCA
ACAGGTGTGCCTCTTCATGCACGCCCCGCGCGAGCCTCACCGTGCGCTCATCAAGCGCAT
CCTACGCTTCGTCCAGGGGACTCTCTCCTCGGGTCTTCACATTGGCACCGGCTCCGTCGA
CAAGCTGACTGCCTACTCTGATGCTGACTGGGCAGGCTGTCCAGACTCTCGACGATCCAC
CTCCGGCTTCTGTGTCTATCTCGGCGACAATCTGGTTTCCTGGTCCTCCAAGCGCCAGAC
CACGGTGTCCCGTTCTAGCGCAGAGGCAGAATATCGGGCTGTGGCTCACGTTGTGGCTGA
ATGTTGCTGGCTTCGACAGTTACTCCAGGAGCTCCATATTCAGCTGCTCTCCACCACCGT
TGTCTTTTGCGACAACATCAGCGCCGTCTACATGACAGCCAACCCCGTCCACCACAAGCG
AACGAAGCACATTGAGATCGACATTCACTTCGTCCGCGAGAAGGTGGCCCTTGGTGAAAT
TCGGGTTCTCCATGTACCCTCCTCTCATCCGTTCGCTGACATC-----------------
------------------------------------------------------------
------------------------------------------------------------
------------------------------------------------------------
------------------------------------------------------------
------------------------------------------------------------
------------------------------------------------------------
------------------------------------------------------------
------------------------------------------------------------
------------------------------------------------------------
-------------------------------------------ATGACTAAAGGGCTTCC
GACAGCACTCTTTCGAGAGTTTCGATCCAGCCTTTGCGTCCGGGAGCCTCCCGCTGCGAC
TGCGGGCGGGTGTTAGGCAATAGAATATGCCGCAGCCCCCTACCATATGCTGCGGCATAT
CATTGCCATAATTAGCAGA---------------------TGTAAATCAATCAGGGATAG
CTGATTTAGTTACTATAATTAGCAGA--------TGTAAATCACTGATTTAGTTACTATA
ATTAGGAGATGTAAATCAGATGTAAATCAAGGGAATCACCCTTGCCTTGTAAA----GGC
CAGTCGGCCCTATATAATAGAAGGCG-CCCCCTCCAATTGAGGTGTGGCCAATTGCCCC-
AATCCTAATCTTCTACA---------
>sb5
-------ACATGTTAGGCAATAGAATATGCCGCAGCCCCTTACCATATGCTGCGGCATAT
CATTGC---------------------CACAATTAGCAGATGTAAATCAATCAAGGATAG
---------------------------CTGATTTAGTTACTATAATTAGCAGATGTAAAT
CACTGATTTAGTTACTATAATTAGGAGATGTAAATCAGATGTAAATCAA--GGGAATCAC
CCTTGCCTTGTAAA----GGCCAGTCGGCCCTATATAATAGAAGGCG-CCCCCTCCAATT
GAGGTGTGGCCAATTGCCCC--AATCCTAATCTTCT--ACATGGTATCACGAGTTCAAGC
CTTGATCTCATTCTAATCTCG---------------------------------------
-------------------------------------------------ATCTCCTCCTA
GGTGCCGACC--TTC-TCC-TCCCCTTCCCATGGGAACCAAATCATCCCTCTCCTCTGCC
ACCAGCGG-------------CAACCTCACCAGC--------------------------
------------------------------------------GATGCTGCTCCTACAATC
TCCCC-CTTTGCCACCGTCAACATCAAGCTCCACGTCCCCATGACCCTTGAGTTGAAGCC
CTCCAACTTCACCAAGTGGTCGACGGCGTTCGTGGACACATGTGGC-AAGTTTGGGCTGC
AGCATCACCTCGCTGCTGCCTCCACCTCG-ACTCCC--GACGCGTCCTGGCTGCAGGCTG
ACTTCTGCGTCCGCGGGTGGATGTACAGCACCGTCTCTGATGCCATCCTCAATCTCGCCA
TGACCGACGACACGTAGATGCCGTGCGCCCTTTGGGCGGCCATCAGCATCGTGTTCCAGG
CGAACAAGGCT-CCTCGCGCCATCTTCTTGAATCACGAGTTCCACTTGATGACTCAAGGG
GATCTGTCCATTGATGCCTACTGCGTTCGCATGAAGGAGAAGGCCGACGAACTGCGCGAC
GTTGGGCAGCCCGTCTCTGAACCCAACCTCATCCTCAACCTACTGCGAGTGCTCAACGAG
GTCTACTCCAATGTCACCGAC-AACATCGCCGGGACACAGCCCCTCACCCTCGCTACCGC
CTGGCACCAGCTCGTCCTCAAAGAGTTGCGCCTGCAGAACGAGGAAAAGGTGCG---CGC
CACCACCGCACTCCTGGCTGCTGCCTCATCTCTT---GGCGGTCACC--AGCAGCAGCAG
CTGTAGGGCGACCGGCGCCCTAACACCAAGAAGGGTGGCCAGCAGTCC------------
TCCGGCGGCA-C--------CTCCGGCGGCACCAGCACCAATAAGCACGTTCCCTGGGGC
TTCAATCCCTAGACCAGCGAACGTGTGGCCCCTGGAGAGCGTGTCACTCCTCCT--GGAT
AGCGCCGCCAGGGCGGTTCTGGCGTTTTTGGAGGTCCTGGTGGCCAGGATGGGCGCAGCT
CGGGCATACTAGGGCCTCCCCCATAGGCTAACACCGCCTTCGCTCCGCTCCAGACCTCCT
CCAGCGGCTCCAACACCTCCACCAGCACCTGGGATGCAGCCGGCCTCATCGCTGCCCTGC
AGAACATGCAACTACCGGGTGA------CTGGATAGTTGACTCCGGCGCCTCCACACATA
TGTCCTCCTCGGCTGGTATGCTCACCCAACGTCTCCCCTCCTCCATCTCCTCAATAACAG
TAGGTAATGGCACCAGTATTCCTGACACGTCTAG-AGGTCACTCCATCGTTCCCACACCT
ACCACAAACTTTGCTCTTAATAATATTCTTGTTGCACCATCCATAGTACGCAACCTGCTT
TCTGTCCATCAATTCACTCGTGACAATAGCTGCTCCTTTGAATTTGACGCACATGGTTTT
TCTGTT-----------AAGGATCTCAGGACGGAACACATGATTCTCCGCTGTAACTGCG
AT-AGGGACCTATAAACTATGCCTGCCTCCACAGCTGCCGCTCCACCTCATGCTCTCCTG
GCTGCTTCGTCGACTCTGTGGCATCAACATCTCGGCCATCCTGCACCCGCTGCTCTAGAG
CGCCCCAATAAATTGCATGTTGTTTCCTGTAATAAAGTAGACCACTTCCTTTGTCACTCT
TGTCAGATAGGCAAACATACGCGTCTACCTTTCAGTTCTTCCCAGTCCATAACTCATGCC
CCTTTCGAACTTGTTCACTGTGATGTTTGGACTTCCCCCGTCAATAGTCTGTCTGGTTTT
TCATACTACTTGGTATGTTTAGATGATTATAGCCACTACTGTTGGGTTTTTCCGCTCTGA
AAAAAATCAGAGGTCCACCAACACTTAGT----TGAACTTGCTGCGCTCGCCAAAACACA
ATTCAGCTTTCCCATAAAATGCTTTCAGGCTGATAATGGGACTGAATTCCTCAACACTGC
CACCACTAAATTCTTCGCTGCTCAAGGCACTCACCTCCACTACTCCTGTCCCTACACATC
ATCCCAAAATGGCAAAGCTGAACGCATCATCCGCACCCTCAACAATTCCATTCGTACCAT
GCTGCTCCACGCCTCCCTG----------CCTCCCGCATATTGGGCCGAGGGACTCCTGA
CAGCTTGCTACCTCCATAATAGGCGCCCATCCTCCTCCATTCAACATGCTATTCCATATA
CTCGTCTGCATAATCAGCCACCAACCTATAACCATCTGCATG-TTTTTGGGTGTCTCTGT
TACCCCAACATGCAAGCAACCTCTAAATATAAGCTCGCCCCTCTCTCCACGGCATGCGTC
TTCCTCGGATA-TCCCCCCTCACACAAAGGTTACCGCTGCCCCGACCTATCAACACGTCG
CATCATCATCTCTCGCCATGTAATATTTGATGAGA-CCACTTTTCCCTTTGCAGCCACCT
CAGACGCCTCC---TCCCCCGCATCTCACGACTTTCTCCTGGACGATGATATGGTTTCGG
TGCCTTGCTCTACTGTTGTTGCAGGTGGGACTTCCTCTTCTACGCCCGTGGTTACTCCAT
CCCCCTCGGATGTTGAGCAGCCACACTCTGACGTTGCGGCATCACATGGATCGCCTCCTT
TGACACCAGGTGGGCGT-GGTCACGTG-CCCCCGCGTGGACCCAGCGTGGTTCCCTTTCC
ATAGGTCTAAGTCCGCCGCCCCCGCCT---CGAGC-CTCGGGCGA--AGCGGCTGCCCCA
GCAG------TCCCTCCTAACGCCCCGGCGCCACCGACGGCGCCCTCACCGGCACCGGCA
ACCTCTACTGCTACGCCACCACCACCGCCGCCACTACCACCGTTGCCACGCATTACCCGT
AACATGACGGATGCAATCCCTCGCGTCAGCTCTGAAGGGTTGGC-GGCAACCACATCTTC
CTCACCATCGCCGATCCCAACGAACTACCGCAGCGCTCTGGCCGACGCCAACTGGCGTGC
TGCAACGATGGATGAGTACCAAGCCCTCATCGACAACAACACCTGGCAGCTCGTTCCGCG
TCCCCCCAGCGCCAACATCATGACGGGGAAGTGGATGTTCCGGCACAAGTTCCATGTCGA
TGGGTCCCTCGCTCGCCACAAGGCTCG-CTGGGATGTCCGAGGC-TTCCCCCAGCGCGAG
GGCATCGACTACGACGAGACTTTCAGCCCGGTTGTCAAACCGGCCACCATACGATCTGTA
CTCAGCATCGCCACATCCCGTGCCAGGCCGATTCACTAGCTAGACGTGAAGAACACCTTT
CTTCACGGACACCTCAAGGAGACCGTCTACTGTCAGCAGCCGCCA-GGATTCGTCGACCT
TGGCGCA-CCAGATCACGTCTGCCATCTGCTGAAGT-CCTTGTATGGACTGAAGTAAGCT
CCGCGGGCTTGGTACCAGCGCTTCGCCACCTTCATCTGGCAGCTCAGCTTTGTTGCCTCC
ACCTCCGACACGTCCCTTTTCATATTATAAGAAGGGACGAGCCTCGCCTACCTACTATTG
TACGTCAACAACATCGTCCTCACTGCTTCGTCCTTGACGCTCCTTCAGCACATTATGGCT
CGACTGAGCTCTGAGTTCGCCATGACAGATCTTGGCGCCCTCCACC-ACTTCCTCGGCAT
CGCCGTCACACGCTCCTCTGATGGCCTCTTCCTCTCACAGCGACAGTAGGACGTCGAGCT
TCTTTAGCGTGCGGGCATGGCTGAGTGTCATCCAACATCGACACCTGTTGACACTCATGC
CAAGCTATCCGCGACCGACGGGGTTCTACTGTCCGAGAAGGACGCATCTGAGTACAGGAG
GCTGGCGGGGGCTCTCCACTACCTGACGTTGACTCGTCCTGATCTGGCTTATGCTGTTCA
ATAGGTGTGCCTCTTCATGCACGCCCCGCGCGAGCCTCACTGTGCGCTCATCAAGCGCAT
CCTACGCTTCGTCCAGGGGACTCTCTCCTCGGGTCTTCACATTGGCACCGGCTCCATCGA
CAAGCTGACTGCCTACTCTGATGCTGACTGGGCAGGCTATATAGACTCTTGATGATCCAC
CTCCGGCTTCTGTGTCTATCTCGGTGACAATCTAGTTTCCTGGTCCTCCAAGCGCCAGAC
CACGGTGTCCCACTCAAGCGTAGAGGCAGAATATCAGGCTATGGCTCACGTTGTAGCTGA
ATGCTGCTGGCTTCGACAGTTACTCCAGGAGCTCCATATTCAGCTGCCCTACACCAACGT
TGTCTTCTGCGACAACATCAGCGCTGTCTACATGATAGCAGACCCCGTCCACCACAAGTG
AACGAAGCACATCGAGATCGACATTCACTTCATCCGCGAGAAGGTGGCCCTTGGTGAAAT
TTGGGTTCTCCATGTACCCTCCTCTCATCAGTTCGCTGACATC-----------------
------------------------------------------------------------
------------------------------------------------------------
------------------------------------------------------------
------------------------------------------------------------
------------------------------------------------------------
------------------------------------------------------------
------------------------------------------------------------
------------------------------------------------------------
------------------------------------------------------------
-------------------------------------------ATGACTAAAGGGCTTCC
GACAGCACTCTTTCGAGAGTTTCGATCCAGCCTTTGCGTCCGGGAGCCTCCCGCTGCGAC
TGCGGCCGGGTGTTAGGCAATAGAATATGCCGCAGCCCCTTACCATATGCTGCAGCATAT
CATTGCCATAATTAGCAGA---------------------TGTAAACCAATCAGAGATAG
CTGATTTAGTTACTATAATTAGCAGA--------TGTAAATCACTGATTTAGTTACTATA
ATTAGGAGATCTAAATCAGATGTAAATCAAGGGAATCACCCTTGCCTTGTAAA----GGC
CAGTTGGCCCTATATAATAGAAGGCG--CCCCTCCAATTGAGGTGTGGACAATTGCCCC-
AATCCTACGTCCCGGT----------
>zm2 
----------TGTTAGGAAATAGAATATGTCGCAGCTCCTTACCATATGATGCGGCATAT
CATAGCCATAATCAGCAGATTAGTTACTATAGTTAGCAGATGCAAA----TCAAGGAT--
-----TAGTTGCCATAATCAGC----------------------------AGATGTAAAT
CAAGGA-TTAGTTGCTATAGTTAGCAGATG-----------TAAATCAA--GGAAATTAT
CCTTGCCTTGTAAAACAAGGCAAGTCGGCCCTATATAATAGAAGGCGCCCCCCTCCAATT
GAGGTGTGGCCAATTGCCCC-AAATTCTAATCTTCTACACATGGTACCAAGAGCTCAGGT
CCCGATCCCGATCTAATCTCGCGA------------------------------------
-------------------------------------------------TCTCTCCCCTC
AG-------------CTCCCTCCCCTCCCCATGGCAACCAAATCA-GCCCC---------
------------------------------------------------------------
-----------------------------------------------TGCCCCCGTGATT
TGCCC-CTTCGCCACCATCAACATCAAGCTCCACGTCCCCATGACCCTTGAGTTGAAGCC
CTCTAACTTCACCAAGTGGTCGACGGCGTTCCAGGCCACCTGTGGG-AAATTTGTGCTGC
TACATCATCTCGCCACCGCCACCACCTCAAACTCC---GACGAGACCTGGCTGTAGGCTG
ACTTCTGCGTCCTTGGATGGATGTACAGCACCGTCTCCGACGCCATCCTCAACCTCG---
--------------------------------------GCCATCGGCGAGGTGATCCAGG
CGAATAAAGCTCCCTCGTGCCATCTTCTTGAATCACGAGTTCCACTCGATGACTCAAGGG
GATCTGTCCATTGACGCCTACTGCGTTCGCATGAA-GAG-AGGCTGACGAACTGCGCGAT
GTTGGGCAGCCCGTCTCTGAAGCCAACCTCATCCTCAACCTGCTGCGAGGGCTCAACGAG
GTCTACTCCAACGTCACCGAC-AACATTGTCAGGACGCAGCCCCTCACCCTCGATGCTGC
CCGGCACCAGCTCCTCCTCAAAGAACTGTGCCTGAAAAACAAGGAAAAAGTGCG---CGC
CACCACCGCTCTCCTGGCTGCTGCCTCCTCTCTT---GGCGGTCAAA--AACAGCGGCAG
CTGCAGGGCGGCCAACGTCCTAACACCAAGAAGAGTGGCCACCAGCCCTTCCCCAACTCC
TCTGGCGGCA-C--------CTCCAGCAGCACCAGCACCTACAAATGCATTCCCTGGGGC
TTCAATCCCTGGACCGACGAACGTGTGGCCCTTGGAGAGCGCGTCAGCCCTCCT--GGTC
AGCACCATCAGGGGAGTGTTGGTGCCCCTGGAGGTCCTGGTGCCCAGGCTGGACGCAACC
CGGGTATACTAGGGCCTTCCCCGCAGGTCAATACCGCCTTCGCTCCGCTCCAGGCCTCCT
CTTATGGCTCCAACACCTCCACCAGCACCTGGAATGCAGCCGGCCTCATCGCTGCTCTGC
AGAACATGGAATTGCAGGGCGA------CTAGATTGTTGACTCCAGCACCTCCACGCACA
TGACATCCTCGGCTGGTATGCTTACCCAACACCTTCCCCCCTCCATCTCCTCAATAACAG
TAGGTAATGGCACCAGTATTCCTGTTACGTCTAG-AGGTCACTCCGTCCTTCCTACACCT
ACCACAAATTTCGCTCTTAATAATATTCTTGTCACACCATCCATAGTCCGCAACCTGCTA
TCCGTCCGTCAATTCACTCGCGACAATAGTTGTTCCTTTGAATTTGACGCACATGGTTTT
TCTGTC-----------AAGGATCTCAGGATAGGACGCGTGATTCTTCGTTGTAACTGCG
AC-GGGGACCTATACACCCTGCCTGCCTCCACAGCTGTCGCTCCACCTCATGCTCTCCTG
GCTGCATCCTCCTCTTTGTGGCATCAACGTCTCGGTCACCCTGCACCCGCCACTCTAGAA
CGCCTTAATAAACTGCATGTTGTTTCCTGTAATAAAGTGGACCGCTCCCTATGTCACTCG
TGTCAGATAGGCAAGCATACACGTCTACCTTTCAGCGCTTCGTAGTCCATAACTCATGCT
CCTTTCGAACTGGTTCACTGTGATGTTTGGACTTCACCCATCAATAGTCTATCTAGTTTT
TCATATTACTTGGTATGTTTGGATGATTATAGCCACTACTGTTGGGTTTT-CCGCTT---
AAAAAACCAGAGGTCCACCAACACTTAGT----TGAGCTTGCTGCGCTCGCCAAAACACA
ATTCAGCTCTCCCATAAATTGTTTTCAGGCTGACAACGGGGCTGAATTCATCAACACTGC
CACCACCAAATTCTTCGCTGCTCAAGGCACTCACCTCCGCTCCTCCTGTCCCTACACATC
ACCCCAAAATGGCAAAGTCGAACGCATCATCTGTACACTCAACAATTCCATTCGCACCAT
GCTTCTCCATGCCTCCCTACCCCCCCCCCCCCCCCGCATATTGGGCCGAGGGACTCCTGA
CGGCCTGCTACCTCTATAATAGACGCCCATCCTCCTCCATTTAGCATGACATTCCATACA
--CATCTGCATAATCAGTCGCCAACCTATAACCATCTGCGTGTTTTTTGGGTGCCTCTGT
TACCCCAACATGCAAGCAACCTCCAAACATAAGCTCGCCCCTCACTCCACGGCATGCATC
TTCCTCGGATA-TCCCCCCTCGCACAAAGGTTATCACTGCCTCGACCTATCAACACGTCG
CATCATCATCTCGCGCCATGTCATATTCGACGAGA-CCGCTTTCCCCTTTGCAGCCACCT
CAGATGCCTCC---TCCCATGCCTCCCATGACTTTCTCCTCGACGAGGATATGGTTTCGG
TGCCTTGCTCTACTATTGTTGCAGGTGGGACTTCCTCCTCGCCACCCATGGTCACTCCAT
CCCACTCGG-TGATGACCAGCCACCCCCCGACGTTGTGACATCACATGGATCGCCTCCTT
CGACGCTAGGCGGGCAT-GGTCACCTG--CCCTGCCTGGACCCAGTGTGGTCCATTTACC
ACGAGTCTACGTCTGCCGCCC---------------------------------------
--------------TCCTGACGCCCCAACACCACTAACGGTGCCCTCACCGGCACCGGCG
GCATCGCCTGCTCCGCCACCACCAC---------------TGCCGCCACGCACCACCCGC
ACCATGACGGGTGCCATCCCTTGCGTTTGCTATGAAGGGCTGGC-GGCCACTACATCATC
CTCACCATCGCCGATTCCGATGAACTATCGCAGCGCGCTGATCGACGCTAACTGGCGTAT
CGCGATGATGGATGAGTATCAGGCCCTCGTCGAAAACAACACCTGGCAACTCGTCCCCC-
--CCACCCGCGCTAACATCGTGACGGGGAAATGGATCTTTCGGCACAAGTTCCATGCCGA
TGGGTCCCTCGCTCGCCACAAGGCTGGTTTGGGTTGTCCGAGGC-TTCTCCCAGCGTGAG
GGCGTTGACTACGACAAGACCTTCAGTCCGGTCGTCAAACCGGCCACCATACGGTCTGTA
CTCAGCATCGCCGTGTCCCACACCTGGCCGATTGACCAACTGGACGTGAAGAACGCCTTT
CTTCACGGCCACCTCGAGGAGACCATCTATTGTCAGCAGCCGCCA-GGATTCGTCGACCC
TGGTGCC-CCAGACCACGTCTGTCGTATGCAGAAGT-CCTTGTATGGACTGAAGAAAGCT
CCGCGGGCCTAGTACCAGCGCTTCGCCACCTTCATTCGGTAGCTCAGCTTTGTCGCTTCC
ACCTCTGACACGTCCCTTTTCATTTTCCGAGAGGGGACGAGCCTCGCCTACCTACTGTTG
TACGTCGACGACATCGTTCTCACCGCCTCGTCCTCAGCCCTCCTTCAACGCATTATGGCT
CGGCTAAGCTCCGAGTTCGCCATGACGGATCTTGGTGCCCTCCACC-ACTTCCTCGGCAT
CGTTGTCACATGCTCCTCAGATGGCCTCTTCCTCTCCCAGCAACAGTACGTTGTCAAGCT
TCTTCAACACGCGGGGATGGCTGAGTGTCATCCGACACTGACACCAGTTGACACTCACGC
CAAGCTATCCGCGACCGACGGGGTTCTTCTGTGAGAGAAGGACACATTTGAGTACAGGAG
CCTGGCGGGGGCTCTTCAGTACCTGACGCTGACTCGTCCTGATATGGCCTATGTTGTTCA
GCAGGTGTGCCTCTTCATGCTCGACCCACGCGAGCCTCACCATGCGCTTATCAAGCGCAT
CCTACGCTTCGTCCAGGGGACTCTCTCCTCAGGTATTCATATTGGCACCGGATCTGTTGA
CACGATGACTGCCTACTCTAACGCTGACTGGGCAGGTTGTCTAGACTCTCGATGATCCAC
CTTCGGCTTCTGCATCTATCTCGGTGACAATCTGGTTTCCTGGTCCTCCAAGCGCCAGAC
CATGGTGTCCCGCTCTAGTGCCGAGGCAGAATATCAGGTCGTGGCTCATGTTGTGGCTGA
GTGCTGCTGGCTTCGACAGTTACTCCAGGAGCTCCACATCCAACTACCCTCCGCGACTGT
TGTCTTCTACGACAACGTCATTGTAGTCTACATGACGGCCAACCCCGTCCACCACAAGCG
AACGAAGCACATCGAGATCGACATTCACTTCGTCCGCGAAAAGGTGGCCCTTGGTGAGAT
TCGGGTTCTCCATGTGCCCTCCTCTCTCCAATTCGCCAACATC-----------------
------------------------------------------------------------
------------------------------------------------------------
------------------------------------------------------------
------------------------------------------------------------
------------------------------------------------------------
------------------------------------------------------------
------------------------------------------------------------
------------------------------------------------------------
------------------------------------------------------------
-------------------------------------------ATGACTAAAGGGCTTCC
GACAGCACTCTTTTGAGAATTTCGATCTAGCCTTTGCGTCCGGGAGCCTCCCGCTTCGAC
TGTGGGCGGGTGTTAGGAAATAGAATATGTCGCAGCTCCTTACCATATGCTGCGGCATAT
CATAGCCATAATCAACAGATTAGTTACTATAGTTAGCACATGCAAAT----CAGGGA---
-----TTAGTTGCCATAATCAGTAGA--------TGTAAATCAGGGA-TTAGTTGCTATA
GTTAGCAGATGTAAATCAAG-----------GAAATTATCCTTGCCTTGTAAAACAAGGC
TAGCCGGCCCTATATAATAGAAGGCG--CCCCTCCAATTGAGGTGTGGCCAATTGCCCCA
AATTCTAATCTTCCATAA--------
>zm3 
----------TGTTAGGAAATAGAATATGCCACAGCTCCTTACCATATGCTGCGGCATAT
CATAGCCATAATCAGCAGATTAGTTGCTATAGTTAGCAGATGTAAA----TCAGGGAT--
-----TAGTTGCCATAATCAGC----------------------------AGATGCAAAT
CAGGGA-TTAGTTGCTATAGTTAGCAGATG-----------TAAATCAA--GGAAATTAT
CCTTGCCTTGTGAAGCAAGGCCAGCCGACCCTATATAATAGAAGGCGCCCCCCTCCAATT
GAGGTGTGGCCAATTGCCCC-AAATTCTAATCTTCT--ACATGGTACCACGAGCTCAGGT
CCCGATCCCAATCTAATCTCGTGA------------------------------------
-------------------------------------------------TCTCTCCCCTC
AG------------CCTCCCTCCCCTCCCCATGGCAACCGAATCA-ACCCC---------
------------------------------------------------------------
-----------------------------------------------TGCCCCCGTGATC
TGCAC-CTTCGCCACCATCAACATCAAGCTCCATGTCCCCATGACCCTTGAGTTGAAGCC
CTCTAACTTCACCAAGTGGTCGACGGCGTTCCAGGCCACCTGTGG-AAAATTCGGGTTGC
TACATCATCTCGCCACCGCCTCCACCTCAAACTCC---GACGAGACCTGGCTGCAGGCTG
ACTTCTGCGTCCGCAGATGGATGTACAGCACCGTCTCTGACGCCGTCCTCAACCTTGCCA
TGACCGACGATAAGCAGACGGCGAGTGCCCTTTGGGTGGCCATCGGCGACGTGTTCCAGG
CGAACAAAGCT-CCTCGCGCCATCTTCTTGAATCACGAGTTCCACTCGATGACTCAAGGG
GATCTGTCCATTGACGCCTACTGCGTTCGCATGAAGGAGAAGGCCGACGAACTGCGCGAC
GTTGGGCAGCCCGTCTCTGAACCCAACCTCGTCCTCAACCTGCTGCGAGGGCTCAACGAG
GTTTACTCCAACGTCGCCGAC-AACATCGTCGGGACGCAGCCCCTCACCCTCGCTGCCGC
CCGGCACCAGCTCCTCCTCAAAGAACTGCGCCTGAAAAACGAGGAAAAAGTGCG---TGC
CACCACCGCCCTCCTGGCTGCTGCCTCCTCTCTT---GGCGGTCACA--AACAGCAGCAG
CTACAGGGCGGCCGACGTCCTAACACCAAGAAGAGTGGCCAGCAGCCCTTCCCCAACTCC
TCCGGCGGCA-C--------CTCCAGCAGCACCAGCACCTACAAACGCGTTCCCTGGGGC
TTCAATCCCTGGACCGGCGAATGTGTGGCCCTTGGAGAGCGCGTCACCCCTCCT--GGTC
AGCACCGTCAGGGTAGTTCTGGTGCCCCTGGAGGTCCTGGTGCCCAGGTTGGACGCAACC
TAGGTATACTAGGGCCTTCCCCGCAGGCCAATACCGCCTTCGCTCCGCTCTAGGCCTCCT
CCAGCGGCTCCAACACCTCCACCAGCACCTGGAATGCAACCAGCCTCATCGCTGCTCTGT
AGAACATGGAATTGTTGGGCGA------CTGGATTGTTGACTCCGGCGCCTCCACACACA
TGACATCCTCGGCTGGTATGCTTACCCAACGCCTT-CCCCCTCCATCTCCTCAATAACAG
TAGGTAATGGCACTAGTATTCCCGTTACGTCTAG-AGGTCACTCCGTCCTTCCTGCACCT
ACCACAAATTTCACTCTTAATAATATTCTTGTCGCACCATCCATAGTCCGCAACCTGCTA
TCCGTCCGTCAATTCACTCGCGACAATAGTTGTTCCTTTGAATTTGACGCACATGGTTTT
TCTGTC-----------AAGGATCTTAGGACGGGACGCGTGATTCTCCGCTGTAACTGCG
AC-GGGGACCTATACACCATGCCTTCCTCCACAGCTGCCGCTCCACCTCATGCTCTCCTG
GCTGCTTCCTCCTCTCTGTGGCATCAACGTCTCAGTCACCCTGCACCCGCCACTCTAGAA
CGCCTTAATAAACTGCATGTTGTTTCCTGTAATGAAGTAGACCGCTCCCTATGTCACTCG
TGTCAGATAGGCAAGCATACACGTCTACCTTTCAGCGCTTCGCAGTCCATAACTCATGCC
CCTTTCGAACTGGTTCACTGCGATGTTTGGACCTCACCCATCAACAGTCTGTCTGGTTTT
TCATATTATTTGGTATGTTTGGATGATTATAGCCACTACTATTGGGTTTT-CCGCTT-AA
AAAAAATCAGAGGTCCACCAACACTTAGCTAAGTGAGCTTGCTGTGCTCGCCAAAACACA
ATTCAGCTCTCCCATGAAATGTTTTCAGGCTGACAACGGGGCTGAATTCATCAACACTGC
CACCACCAAATTCTTCGCTGCTCAAGGCACTCACCTCCGCTCCTCCTGTCCCTACACATC
ACCCCAAAATGGCAAAGCCGAACGCATCATCCACACACTCAACAATTCCATTCGCACCAT
GCTTCTCCATGCCTCCCTA----------CCCCTCGCATATTGGGCCGAGGGACTCCTGA
CGACCTGCTACCTCCATAATAGGCGCCCATCCTCCTCCATTCAGCATGACATTCCATACA
CTCGTCTGCATAATCAACCGCCAACCTATAACCATCTGCGTG-TTTTTGGGTGCCTCTGT
TACCCCAACATGCAAGCAACCTCCAAACATAAGCTCGTCCCTCGCTCCACGGCATGCGTC
TTCCTCGGATA-TCCCCCCTCGCACAAAGGTTACCGCTGCCTCGACCTATCGACACGTCG
CATCATCATCTCTCGCCATGTCATATTCGACGAGACCCACTTTTCCCTTTGCAGCCACCT
CAGATGCCTCC---TCCCACGCCTCCCATGACTTTCTCCTTGACGACGATATGGTTTCGG
TGCCTTGCTCTACTGTTGTTGCAGGTGGGACTTCCTCCTCGCCACCCGTGGTCACTCCAT
CTCACTCGAGTGATGACCAGCCACCCCCCGACGTTGTGACATCACATGGATCGCCTCCTT
CGACACCAGGCGGGCAT-GGTCACGTG-CCCCCGCCTGGACCCAGCATGGTCCATTTACC
ACGGGTCTACATCCGTCGCCCCCGCCC---CGAGCTGTCCGGAGC--GGCGGCTGCCCCG
GCAG------CCCCTCCTGACGCCCCAACACCACCGACGGCGCCCTCACCGGCACCGGCG
GCATCGCCTGCTCCGCCACCACCACCAC------------TGCCGCCACGTACCACCCGC
ACCATGACGGGTGCCATTCCTCGTGTTCGCTATGAAGGGCTGGC-GGCCACTA---CATC
CTCACCATTGCCGATTCCGATGAACTACCGCAGCGCGCTGGCCAATGCCAACTGGCGTAC
CACGATGATGGATGAGTACTAGGCCCTCGTCGACAACAACACCTGGCAGCTCGTTCCGCG
C-CCCCCGGCGCCAACATCGTGACGGGGAACTGGATCTTCCGGCACAAGTTCCATGCTGA
TGGGTCCCTCGCTCGCCACAAGGCTCG-CTGGGTTGGCCGAGGC-TTCTCCCAGCGCGAG
GGCGTCGACTACGACGAGACCTTCAACCCGGTCGTCAAACCGGCCACCATACGGTTTGTA
CTCAGCATCGCCGCGTCCCGCACCTGGCCGATTCACCAGCTGGACGTGAAGAACGCCTTT
CTTCACGGCCACCTCGAGGAGACTGTCTACTGTCAGCAGCCACCA-GGATTCGTCGACCC
TGGTGCC-CCAGACCACGTCTGTCGTCTGCAGAAGT-CCTTGTACGGACTGAAGCAAGCT
CCACGGGCCTGGTACCAGCGCTTCGCCACCTTCATCCGACAGCTCGGCTTCATCGCTTCC
ACCTCCGACACGTCCCTTTTCATTTTCCGAGAGGGGACGAGCCTCGCCTACCTACTACTG
TACGTCGACGACATCGTTCTCACTGCCTCGTCCTCGGCCCTCCTTCAGCGCATTATGGCT
CGGCTGAGCTCCGAGTTCACCATGACGGATCTTGGCGCCCTCCACC-ACTTCCTCGGCAT
CGTTGTCACACGCTCCTCAGATGGCCTCTTCCTCTCCCAGCAACAGTACGCTGTCGAGCT
TCTTTAGCGCGCGGGCATGGCTGAGTGTCATCCGACATAGACACCAGTTGACACTCACGC
CAAGCTATCCGCGACCGACAGGGTTCTTCTGTCAGAGAAGGACGCATCTGAATACAGGAG
CCTGGCGGGGGCTCTTCAGTACCTGACGCTGACTCGTCCTGATCCGGCCTATGCTGTTCA
GCAGGTGTGCCTCTTCATGCACGCCCCGTGCGAGCCTCATCGTGCGCTTATCAAGCGCAT
CCTACGCTTCGTCCAGGGGA--CTCTCCTCAGGTCTTCACATTGGCACCGGATCTGTTGA
TACGCTGACTGCCTACTCTGACGTTGACTGGGCAGGCTGTCCAGACTCTCGACGATCCAC
CTCCGGCTTCTACATCTATCTCGGCGACAATCTGGTTTCCTGGTCCTCCAAGCACTAGAC
CACGGTGTCCTGCTCCAGCGCCGAGGCAGAATATCGGGCCATGGCTCATGTTGTGGCCGA
CTGCTGCTGGCTTCGACAGTTACTCCAGGAGCTCCACATCCAGCTACCCTCCGCCACTAT
TGTCTTCTGCGACAACGTCAGTGCAGTCTACATGACGGCCAACCCCGTCCATCGCAAGCG
AATGAAGCACATCGAGATCGACATTCACTTCGTCCGTGAAAAGGTGGCCCTTGGTGAGAT
TCGGGTTCTCCATGTGCCCTCCTCTCACCAGTTCGCCGACATC-----------------
------------------------------------------------------------
------------------------------------------------------------
------------------------------------------------------------
------------------------------------------------------------
------------------------------------------------------------
------------------------------------------------------------
------------------------------------------------------------
------------------------------------------------------------
------------------------------------------------------------
-------------------------------------------ATGACTAAAGGGCTTCC
GACAGCACTCTTTCGAGAATTTCGATCCAGCCTTTGCGTCCGGGAGCCTCCCGCTTCGAC
TGCGGGCGGGTGTTAGGAAATAGAATATGTCGCAACTCCTTACCATATGATGTGGCATAT
CATAGCCATAATCAGCAGATTAGTTGTTATAGTTAGCAGGTGTAAAT----CAGGGA---
-----TTAGTTGCCATAATCACCAGA--------TGCAAATCAGGGA-TTAGTTGCTATA
GTTAGCAGATGTAAATCAAG-----------GAAATTACCCTTGCCTTGTAAAGCAAGGT
CAGTCGGCCCTATATAATAGAAGGCGCCGCCCTCCAATTGAGGTGTGGCCAATTGCCCCA
AATTCTAATCTTCTACA---------
>zm1 
---------------------AGAATATGCCGCAGCTCCTTACCATATGTTGCGGCATAT
CATAGC---------------------TATAATCAGCAGATGTAAA----TCAGGGAT--
-----TAGTTGCTATAGTTAGC----------------------------AGATGTAAAT
CAGGGA-TTAGTTGCTATAGTTAGCAGATG-----------TAAATCAA--GG----TAT
CCTTGCCTTGTAAAGCAAGGCCAGCCGGCCCAATATAATAGAAGGTG-CCCCCTCCCATT
TAGGTGTGGCCAATTGCCCC-AAATTCTAATCTTCT--ACATGGTACCACGAGCTCAGGT
CCCGATCCCGATCTAATCTCGTGA------------------------------------
-------------------------------------------------TCTCTCCCCTC
AG------------CCCCCCTCCCCTCCCCATGGCAACCGAATCA-GCCCC---------
------------------------------------------------------------
-----------------------------------------------TACCCCCGTGATC
TGCCCGCTTCGCCACCATCAACATCAAGCTCCACGTCCCCATGACCCTTGAGTTGAAGCC
CTCTAACTTCACGAAGTGGTCGACGGCGTTCCAGGCCACCTGTGGG-AAATTCGGGCTGC
AACATCATCTCGCCACCGCCTCCACCTCAAACTCC---GACGAGACCTAGCTACAGGCTG
ACTTCTGCGTCCGCGGATGGATGTACAGCACCGTCTCCGAAGCCGTCCTCAACCTCGCCA
TGACCGACGACAAGCAGACGGCGAGTGCCCTTTGGGCAGCCATCGGCGAGGTGTTCCAGG
CGAACAAAGCT-AATCACGCCATCTTCTTGAATCACGAGTTCCACTCGATGACTCAAGGG
GATCTGTCCATTGACGCCTACTGCGTTCGCATGAAGGAGAAGGCCGACGAACTGCGCGAC
GTTGGGCAGCCCGTCTCTGAACCCAACCTCGTCCTCAACCTACTGCGAGGGCTCAACGAG
GTCTACTCCAACGTCGCCGAT-AACATCGTCGGGACGCAGCCCCTCACCCTCGCTGCCGC
CCGGCACTAGCTCCTCCTCAAAGAACTGCGCCTAAAAAACGAGGAAAAAGTGTG---CGC
CAGCACCGCCCTCCTGGCTGCTGCCTCCTCTCTT---GGCGGTCACC--AACAGCAGCAG
TTGCAGGGCGGGCGGCGTCCTAACACCAAGAAGAGTGGCCAGCAGCCCTTCCCCAACTCC
TCCGGCGGCA-C--------CTCCAGCAGCACCAGCACCTA-AAACGCGTTCCCTAAGGC
TTCAATCCCTGGACCGGCGAACGTGTGGCCCTTGGAGAGCGCGTCACCCCTCCT--GGTC
AGCGCCGTTAGAGCAGTTCGGGTGCCCCTGGAGGTCCTGGTGCCCAGGCTGGACGCAACC
TGGGTATACTAGGGCCTTCCCCGCAGGCCAATACCGCCTTCGCTCCGCTCCAGACCTCCT
CCAACGGCTCCAACACCTCCACCAGCACCTGGGATGCAGCCGGCCTCATCGCTGCCCTGC
AGAACATGGAACTGCAGGGCGA------CTGGATTGTTGACTCCGGCGCCTCCACGCACA
TGACATCCTCGGCTGGTATGCTTACCCAACGCCTTCCTCCCTCCATCTCCTCAATAACAG
TAGGTAATGGCACCAGCATTCCTGTTACGTCTAG-AGGCCACTCCGTTCTTCCTACACCT
ACCACAAATTTCGCTCTTAATAATATTCTTGTCGCACCATCCATAGTCCGCAACCTGCTA
TCCGTCCGTCAATTCACTCGCGACAATAGTTGTTCCTTTGAATTTGACGCACATGGTTTT
TCTGTC-----------AAGGATCTCAGGACGGGACGCGTGATTCTCCGCTGTAACTGCG
AC-GGGGACCTATACACCATGCCTGCCTCCACAGCTGCCGCTCCACCTCATGCTCTCCTG
GCTGCTTCCTCCTCTCTGTGGCATCAACGTCTCGGCCACCCTGCACCCGCCACTCTAGAA
CACCTTAATAAACTGCATGTTGTTTCCTGTAATAAAGTAGACCGCTTCCTATGTCACTCA
TGTCAGATAGGCAAGCATACGCGTCTACCTTTCAGCGCTTCGCAATCCATAACTCATGCC
CCTTTCGAACTGGTTCACTGCGATGTTTGGACTTCACCCATCAACAGTCTATCTGGTTTT
TCATATTACTTGGTATGTTTGGATGATTATAGCCACTATTGTTGGGTTTTTCCGCTTC-A
AAAAAATCAGAAGTCCACCAACACTTAGT----TGAGCTTGTTGCGCTCGCCAAAACACA
ATTCAGCTCTCCCATAAAATGTTTTCAAGCTGACAACGGGGCTGAATTCATCAACACTGC
CACCACCAAATTCTTCGCTGCTCAAGGCACTCACCTCCGCTCCTCCTGTCCCTACACATC
ACCCCAAAATGGCAAAGCCGAACGCATCATCCGCACACTCAACAATTCCATTCGCACCAT
GCTTCTCCATGCCTCCCTA----------CCCCCCGCATATTGGGCCGAGGGACTCCTGA
CGGCCTGCTACCTCCATAATAGGCGCCCATCCTCCTCCATTCAGCATGACATTCCATACA
CTCATCTGCATAATCAGCCGCCAACCTATAACCATCTGCGTG-TTTTTGGGTGCCTCTAT
TACCCCAACATGCAAGCAACCTCCAAACATAAGCTCGCCCCTCGCTCCACGGCATGCGTC
TTCCTCGGATA-TCCCCCCTCACACAAAGGTTACCGCTGCCTCGACCTATCGACACGTCG
CAT---CATCTCTCGCCATGTCATATTCGACGAGT-CCGCTTTCCCCTTTGCAGCCACCT
CAGACGCCTCC---TCCCACGCCTCCCATGACTTTCTCCTCGACGACGATATGGTTTCGG
TGCCTTGCTCTACTGTTGTTGCAGGTGGGACTTCCTCCTTGCCACCCGTGGTCACTCCAT
CCCACTCGGGTGATGACCAGCCACCCCCCGACGTTGCGACATCACATGGATCGCCTCCTT
TGACACCAGGCGGGCAT-GGTCACGTG-CCCCCGCCTGGACCCAGCGTGGTCCATTTACC
ACGGGTCTACGTTCGCCGCCCCCGCCC---CG----------------------------
------------CCTCCTGACGCCCCGACACCACCGACAGCGCCCTCACCGGCACCGGCG
ACATCGCCTGCTCCGCCACCACCGCCAC------------TGCCGCCACGTACCACCCGC
ACCATGACGGGTGCCATCCCTCGCGTTCGCTATGAAGGGCTAGC-TGCCACTACATCATC
CTCACCATCGCCGATTCCAACGAACTACCGCAGCGCGCTGGCCGACGCCAACTGGCGTAC
CGCGATGATGGATGAGTACCAGACCCTCGTCGACAA---CACCTGGCAGCTCGTTCCGTG
C-CCCCCGGCGCCAACATCGTGACGGGTAAGTGGATCTTCCGGCACAAGTTCCATGCCGA
TGGATCCCTCGCTCGCCACAAGGCTCG-CTGGGTTGTCCGAGGCTTTCTCCCAGCGCGAG
GGC-TCGACTACGACGAGACCTTCAGCCCGGTCGTCAAACCAGCCACCATACGGTCTGTA
CTCAGCATCGCCGTGTCCCGCACCTGGCCGATTCACCAGCTGGACGTGAAGAACGCCTTT
CTTCACGGCCACCTCGAGGAGATCGTCTACTGTCAGCAACCGCCA-GGATTCGTCGACAC
TGGTGC--CCAGACCACGTCTGTCGTCTGCAGAAGT-CCTTGTATGGAGTGAACCAAGCT
CCGCAAGCCTGGTACCAGCGCTTCGCCACCTTCATCCGGCAGCTCGGCTTCGTCGCTTCC
ACCTCCGACACGTCCCTTTTCATTCTCCGAGAGGGGACGAGCCTCGCCTACCTACTGTTG
TACGTCGACGACATTGTTCTCACCGCCTCGTCCTCGGCCCTCCTTCAGCGCATTATGGCT
CGGCTGAGCTCCGAGTTCGCCATGACGGATCTTGGCGCCCTCCACC-ACTTCCTCGGCAT
CGCTGTCACACGCTCCTCAGATGGCCTCTTCCTCTCCCAGCGACAGTACGTTGTCGAGCT
TCTTCAGCGCACGGGCATGGCTGAGTGTCATCCGACACTGACACCTGTTGACACTCACGC
CAAGCTATCCACGACCGACGGGGTTCTTCTGTCAGAGAAGGACGCATCTGAGTACAGGAG
CCTGGCGGGGGCTCTTCAGTCCCTGACGCTGACTCGTCCTGATCTAGACTATGCTGTTCA
GCAGGTGTGCCTCTTCATGCACGCCCCGCACGAGCCTCACCGTGCGCTTATCAAGCGCAT
CCTACGCTTCGTCCAGGGGACTCTCTCCTCGAGTCTTCACATTGGCACCGAATCTGTCGA
CACGCTGACTGCCTACTCTGATGCTGACTGGGCAGGCTGTCCAGACTCTCGACGGTCCAC
CTCCGGCTTCTGCGTCTATCTCGGCGACAATCTAGTTTCCTGGTCCTCCAAGCGCCAGAC
CACGGTGTCCCGCTCCAGCGCCGAGGCAGAATATCGGGCCATGGCTCATGTTGTGGCCGA
GTGCTGCTGGCTTCGACAGTTACTCTAGGAGCTCCACATCCAGCTACCCTCTGCCACCGT
TGTCTTCTGCGACAACGTCAGTGCAGTCTACATGACTGCCAACCCCATCCACCACAAGCG
AACGAAGCACATCGAGATCGACATTCACTTCGTCCGCGAAAAGGTGGCCCTTAGTGAGAT
TCGGGTTCTCCATGTGCCCTCCTCTCACCAGTTCGCCGACATC-----------------
------------------------------------------------------------
------------------------------------------------------------
------------------------------------------------------------
------------------------------------------------------------
------------------------------------------------------------
------------------------------------------------------------
------------------------------------------------------------
------------------------------------------------------------
------------------------------------------------------------
-------------------------------------------ATGAATAAAGGGCTTCC
GACAGCACTCTTTCGAGAATTTCGATCCAGCCTTTGCGTCCAGGAGCCTCTCGCTTCGAC
TGCGGGCGGGTGTTAGGAAATAGAATATGTCGCAGCTCCTTACCATATGTTGCGGCATAT
CATAGCTATAATCAGCAAA---------------------TGTAAAT----CAAGGA---
-----TTAGTTGCTATAGTTAGCAGA--------TGTAAATCAGGGA-TTGGTTGCTACA
GTTAGCAGATGTAAATCAAGG---------------------------------------
------------------------------------------------------------
--------------------------
>osj1
----------TGTTAGGCAATAGAATATGCCGT----------------CTGTGG-ATAT
CCCAGC------------------TGCTATAGATAGCAGATGTAAA----TCAGGGAT--
-----TAGCTACTATAGATAGC----------------------------AGATG-----
-----------------------------------------TAAATCAA--GGGAATTAT
CCTTGCCTTGTACAGC-AGGCCAGCCGGCCCTATATAACAGAAGGCG-CCCCCTCCCATT
GAGGCGTGGCCAATTGCCCCCTAATCC-AATTCTCT--ACATGGTATCAGAGCTCCGGGT
CCCGATCCCCATCTAACCTCGAGA------------------------------------
-------------------------------------------------TCCTCTCCTCC
AGCGCCGCCCCCTTCCTCCCTCCC-TCCCCATGGGAACCCAATCGGACCTCCTCTCTGCC
ACTAGCGGCGCCCTTGGGGCC---------------------------------------
------------------------------------------AATTCTGCCCCCGTGATC
TGCCC-CTTCGCCACCATCAACATCAAGCTCCACGTCCCCATGACCCTCGAGTTGAAGCC
CTCCAACTTCACCAAGTGGTCAACAGCGTTCCAGGCCACGTGTGGG-AAGTTCGGGCTGC
TGCATCATCTCGCCACCGCCTCCACCTCGCGCCCCACCGACGAGGCCTGGAAACAGGCTG
ACTTCTGCGTCCGCGGATGGATGTACAGCACCGTCTCCGACGCCGTCCTCAACCTTGCCA
TGACCGATGACACGCAGACAGCGAGCGTTCTTTGGACGGCCATCGGCGGGGTGTTCCAGG
CAAACAAAGCT-CCTCGCGCCATCTTCCTGAATCACGAGTTTCACTCGATGACTCAGGGG
GACCTGTCCATTGACGCCTACTGCGTTCGCATGAAGGAGAAGGCCGACGAACTGCGCGAC
GTCGGGCAGCCCGTATCTGAGCCCAACCTCGTCCTCAACCTCCTGCGCGGACTCAACGAG
GTCTACTCCGGCGTCGCCGAC-AACATCGCCGGACAGCAGCCCCTCACCCTCGCCACCGC
ACGCCATCAGCTCCTCCTCAAGGAGCTGCGGCTGCAAAACGACGAGAAGACGCG---TGC
TACCGCCGCCCTCCTGGCTGCTGCCTCCTCTAAT---GGCGGTTTCC--AGCAGCCGCAG
CAGCAGGGTGGCCGGCGCCCTAACACCAAAAAGGGCGCCCAACAGCCCTTCCCAAACTCC
TCCGGCGGCTTCTCCAACAACTCCGGCAGCCCCGGCACCAACAAACGCGTTCCCTGGGGC
TTCAATCCCTGGACCGGCGAACGTGTGGCCCCTGGAGAGCGCGTCACCCCCCCT--GGAC
AGCGCCGCCAGGGAGGTTCTGGCGCCCCTGGAGGTCCTGGTGCCCCGGCTGGGCGCAACC
AGGGCATCCTCGGGCCTTCCCCGCAGGCCCACACCGCCTTTGCTCCACTCCAGGCGTCCT
CCAGCGGCTCCAACACCTCCACCAGCACCTGGGATGCAGCCGGCCTCATCGCTGCCCTGC
AGAACATGCAACTGCAGGGCAACTCGCCCTAGGTCGTTGACTCCGGCGCCTCTACGCACA
TGACGTCCTCGGATGGTATGCTTACCCAACGCCTTCCCCCCTCCATCTCCTCAATAACAG
TAGGTAATGGCACTAGTATTCATGTTACGTCTAG-AGGTCATTCCATCCTTCCTACACCT
ACCACAAATTTCGCTCTTAATAATATTCTTGTCGCACCATCCATAGTCCGCAACCTGTTA
TCCGTTCACCAATTCACTCGCGACAATAGTTGTTCCTTTGAATTTGACGCCCATGGTTTT
TCTGTT-----------AAGGATCTCAGGATGGGACGCGTGATTCTCCGCTGTAACTGCG
AC-GGGGACCTATACACCATGCCTCCCTCCACACCTGGCGCCCCACCTCATGCTCTCCTG
GCTGCTTCGTCGACTCTGTGGCATCAACGTCTCGGTCATCCAGCCCCCGCCGCATTAGAG
CGTCTTAATAAACTTCATGCTGTTTCCTGTCATAAAGTAGACCACTCGCTATGTCACTCA
TGTCAGATAGGCAAGCATACGCGTCTACCCTTCAGTTCTTCGCATTCCATAACTCATGCA
CCCTTTGAACTTGTTCACTGTGATGTATGGACTTCCCCCATCAATAGTCTGTCTGGTTTT
TCCTATTACCTGGTCTGTTTGGA----TTCACTCACTACTGTTGGGTTTTTCCGCTCCGA
AAAAAATCTGATGCCCACCAACACTTAGT----TGAGCTTGCTGCCTTTGCCAAAACACA
ATTCAGCCTCCCCGTCAAAAGTTTTCAGGCTAATAACGGCACTGAATTCGTAAACACCGC
CACCATCAAATTCCTCGCTGCTCAAGGTACTCACCTTCGCCTCTCCTGCCCCTACACATC
ACCCCAAAATGGCAAGGCTGAACGCATCATCCGCACACTCAACAATTCCATTCGTACCAA
GCTCCTCCATGCCTCCCTG----------CCACCCACATATTGGGCCGAGGGGCTCATGA
CCGCCTGCTACCTCCATAATAGGCACCCATCCTCCTCCATTCAGCATGAAATTCCCTACA
CTCGTCTGCACAACCAGCCGCCAACCTATAGCCATCTGCGTG-TTTTTGGGTGCCTCTGT
TACCCCAACATGCAAGCAACCTCCAAACATAAGCTCGCCCCTCGCTCCACGGCATGCGTC
TTCCTCGGATA-TCCCCCCTCGCACAAAGGTTACCGCTGCCTTGACCTATCGACCCGTCG
CATCATCATCTCTCGCCACGTTACATTTGACGAAA-CCACCTTTCCCTTTTCAGCCACCT
TAGCCGCCTCACCCTCCTCCGCTTCCCTAGACTTCCTCCTCGACGACGATATGGTTTCGG
TGCCTTGTCCTACTGTTGTTGCAGGTGGGCTTCCATCCTCGACGCCCGTGGTCGCTCCAT
CCCACTCGGATGTTGAGCAACCGCCCTCAGATGCTGCGGCCTCACACGGATCGCCTTCTT
CGACACCGGGCAGGCGC-GGTCCCGTG-CCCCCGCCTGGACCCAGCGTGGTCCCCTTCCC
ACGAGTCTACGTCCGCCGCTCCCGTACGGCGTCTACGTCC-GAGCC-GGCAACTGCCCCA
GCAGCCCCTGTGGCTCCTGACGCCCCGGCGCCACCTACGGCGCCCACACCAGCACCGGCG
GCATTCCCCGTTCCGGCACCGCCACCGCC---------GCCACCGCCGCGCGCCACTCGC
ACCATGACG---------------------------------------------------
----------------------AACTACCGCAGTGCCCTGGCCGACGCCAACTGGCGTGC
CGCGATGATGGATGAGTACCAGGCCCTCGTCGACAACAACACCTGGCAGCTCGTTCCGCG
GCCCCCTGGAGCCAACGTCGTGACGGGGAAGTGGATCTTCCGGCACAAGTTTCATGCCGA
TGGGTCCCTCGCCCGCCACAAGGCTCG-CTGGGTTGTCCGCGGC-TTCTCCCAGCGCGAG
GGCGTCGACTACGACGAGACCTTCAGCCCGGTTGTCAAACCGGCCACCATTCGGTCTGTA
CTCACCATCGCCGCGTCCCGCGCCTGGCCCATTCACCAGCTGGACGTGAAGAACGCCTTT
CTTCACGGCCACCTCGAGGAGACCGTCTACTGCCAGCAGCCGCCA-GGATTCATCGACCC
TGGCGCC-CCAGAGCATGTCTGCCGACTGCAGAAGT-CCTTGTATGGACTGAAGCAGGCT
CCGCGGGCCTGGTACCAGCGCTTCGCCACCTTCGTCCGGAAGCTCGGCTTCGTCGCCTCC
ACCTCCGACACGTCCCTTTTCATTTTACGAGAGGGGACGAGTCTCGCCTACCTACTGCTG
TACGTCGACGACATCGTTCTCACCGCCTCGTCCTCGGCCCTCCTACAGCGCATCATGACT
CGGCTGAGCTCCGAGTTCGCCATGACAGACCTTGGCGCTCTTCACC-ACTTCCTCGGCAT
CGCTGTCACGCGCTCCTCCGATGGTCTCTTCCTCTCCCAGCGACAGTACGCCGTCGAGCT
TCTCCAGCGCGCGGGCATGGCTGAGTGTCATCCGACATCGACACCTGTTGACACTCACGC
CAAGCTATCCGCGACCGACGGGGATCTACTGTCAGAAAAGGATGCATCTGAGTACAGGAG
CTTGGCGGGAGCTCTCCAGTACCTGACGCTGACTCGTCCTGATCTGGCATACGCTGTTCA
GCAAGTGTGCCTCTTCATGCACGCCCCACGCGAGCCTCACCGTGCGCTCATCAAGCGCAT
CCTACGCTTCGTCCAGGGGACTCTCTCCTCGGGTCTTCACATTGGCACCGGGTCTGTCGA
CAAACTGACTGCCTACTCTGATGCTGACTGGGCAGGATGCCCAGACTCTCGACGATCCAC
CTCTGGCTTCTGCGTCTATCTCGGCGACACTCTGGTTTCCTGGTCTTCCAAGCGCCAGAC
CACGGTGTCCCGCTCCAGCGCCGAGGCAGAGTATCGGGCTGTGGCTCACGTTGTGGCTGA
GTGCTGCTGGCTTCGACAGTTACTCCAGGAGCTCCACATCCAGCTGCCCTCCGCCACCGT
TGTCTTCTGCGACAATGTCAGCGCCGTCTACATGACGACCAACCCCGTCCACCACAAGCG
AACGAAGCACATCGAGATCGACATTCACTTCGTCCGCGACAAGGTGGCCCTTGGTGAGAT
TCGGGTTCTCCATGTGCCCTCCTCTCACCAGTTCGCCGACATC-----------------
------------------------------------------------------------
------------------------------------------------------------
------------------------------------------------------------
------------------------------------------------------------
------------------------------------------------------------
------------------------------------------------------------
------------------------------------------------------------
------------------------------------------------------------
------------------------------------------------------------
-------------------------------------------ATGACTAAAGGGCTTCC
GACAGCACTCTTTCGAGAATTTCGATCCAGCCTTTGCGTCCGGGAGCCTCCCGCTGCGAC
TGCGGGCGGGTGTTAGGCAATAGAATATGCCGTCTGTGGACATCCCA-GCTGC-------
------TATAGATAGCAGA---------------------TGTAAAT----CAGGGA---
-----TTAGCTACTATAGATAGCAGA--------TGTAAATCAAG---------------
-------------------------------GGAATTATCCTTGCCTTGTACAGCA-GGC
CAGCCGGCCCTATATAACAGAAGGCG-CCCCCTCCCATTGAGGCGTGGCCAATTGCCCCC
TAATCCAATTCTCTACA---------
>osj2
---------GTGTTAGGCAATAGAATATGCCGT----------------CTGTGG-ATAT
CCCAGC------------------TGCTATAGATAGCAGATGTAAA----TCAGGGAT--
-----TAGCTACTATAGATAGC----------------------------AGATG-----
-----------------------------------------TAAATCAA--GGGAATTAT
CCTTGCCTTGTACAGC-AGGCCAGCCGGCCCTATATAACAGAAGGCG-CCCCCTCCCATT
GAGGTGTGGCCAATTGCCCCCTAATCC-AATTCTCT--ACATGGTATCAGAGCTCCGGGT
CCCGATCCCCATCTAACCTCGAGA------------------------------------
-------------------------------------------------TCCTCTCCTCC
AGCGCCGCCCCCTTCCTCCCTCCC-TCCCCATGGGAACCCAATCGGACCTCCTCTCTGCC
ACTAGCGGCGCCCTTGGGGCC---------------------------------------
------------------------------------------GATTCTGCCCCTGTGATC
TGCCC-CTTCGCCACCATCAACATCAAGCTCCACGTCCCCATGACCCTCGAGTTGAAGCC
CTCCAACTTCACCAAGTGGTCAACAGCGTTCCAGGCCACGTGTGGG-AAGTTCGGGCTGC
TGCATCATCTCGCCACCGCCTCCACCTCGCGCCCCACCGACGAGGCCTGGAAACAGGCTG
ACTTCTGCGTCCGCGGATGGATGTACAGCACCGTCTCCGACGCCGTCCTCAACCTTGCCA
TGACCGACGACACGCAGACAGCGAGCGTTCTTTGGACGGCCATCGGCGGGGTGTTCCAGG
CAAACAAAGCT-CCTCGCGCCATCTTCCTGAATCACGAGTTTCACTCGATGACTCAGGGG
GACCTGTCCATTGACGCCTACTGCATTCGCATGAAGGAGAAGGCCGACGAACTGCGCGAC
GTCGGGCAGCCCGTATCTGAGCCCAACCTCGTCCTCAACCTCCTGCGCGGACTCAACGAG
GTCTACTCCGGCGTCGCCGAC-AACATCGCCGGACAGCAGCCCCTCACCCTCGCCACCGC
ACGCCATCAGCTCCTCCTCAAGGAGCTGCGGCTGCAAAACGACGAGAAGACGCG---TGC
TGCCGCCGCCCTCCTGGCTGCTGCCTCCTCTAAT---GGCGGTTTCC--AGCAGCCGCAG
CAGCAGGGTGGCCGGCGCCCTAACACCAAAAAGGGCGCCCAACAGCCCTTCCCAAACTCC
TCCGGCGGCTTCTCCAACAACTCCGGCAGCCCCGGCACCAACAAACGCATTCCCTGGGGC
TTCAATCCCTGGACCGGCGAACGTGTGGCCCCTGGAGAGCGCGTCACCCCCCCT--GGAC
AGCGCCGCAAGGGAGGTTCTGGCGCCCCTGGAGGTCCTGGTGCCCCGGCTGGGCGCAACC
AGGGCATCCTCGGGCCTTCCCCGCAGGCCCACACCGCCTTTGCTCCACTCCAGGCGTCCT
CCAGCGGCTCCAACACCTCCACCAGCACCTGGGATGCAGCCGGCCTCATCGCTGCCCTGC
AGAACATGCAACTGCATGGCAACTCGCCCTGGGTCGTTGACTCCGGCGCCTCTACGCACA
TGACGTCCTCGGATGGTATGCTTACCCAACGCCTTCCCCCCTCCATCTCCTCAATAACAG
TAGGTAATGGCACTAGTATTCCTGTTACGTCTAG-AGGTCATTCCATCCTTCCTACACCT
ACCACAAATTTCGCTCTTAATAATATTCTTGTCGCACCATCCATAGTCCGCAACCTGTTA
TCCGTTCGCCAATTCACTTGCGACAATAGTTGTTCCTTTGAATTTGACGCCCATGGTTTT
TCTGTT-----------AAGGATCTCAGGACGGGACGCGTGATTCTCCGCTGTAACTGCG
AC-GGGGACCTATACACCATGCCTCCCTCCACACCTGGCGCCCCACCTCATGCTCTCCTG
GCTGCTTCGTCGACTCTGTGGCATCAACGTCTCGGTCATCCAGCCCCCGCCGCATTAGAG
CGTCTTAATAAACTTCATGCTGTTTCCTGTCATAAAGTAGACCACTCGCTATGTCACTCA
TGTCAGATAGGCAAGCATACGCATCTACCCTTCAGTTCTTCGCATTCCATAACTCATGCA
CCCTTTGAACTTGTTCACTGTGATGTATGGACTTCCCCCATCAATAGTCTGTCTGGTTTT
TCCTATTACCTGGTCTGTTTGGATGATTTCACTCACTACTGTTGGGTTTTTCCGCTCCGA
AAAAAATCTGATGCCCACCAACACTTAGT----TGAGTTTGCTGCCTTTGCCAAAACACA
ATTCAGCCTCCCCGTCAAAAGTTTTCAGGCTGATAACGGCACTGAATTCGTAAACACCGC
CACCATCAAATTCCTCGCTGCTCAAGGTACTCACCTTCGCCTCTCCTGCCCCTACACATC
ACCCCAAAATGGCAAGGCTGAACGCATCATCCGCACACTCAACAATTCCATTCGTACCAT
GCTCCTCCATGCCTCCCTG----------CCACCCACATATTGGGCCGAGGGGCTCATGA
CCGCCTGCTACCTCCATAATAGGCACCCATCCTCCTCCATTCAGCATGAAATTCCCTACA
CTCGTCTGCACAACCAGCCGCCAACCTATAGCCATCTGCGTG-TTTTTGGGTGCCTCTGT
TACCCCAACATGCAAGCAACCTCCAAACATAAGCTCGCCCCTCGCTCCACGGCATGCGTC
TTCCTCGGATA-TCCCCCCTCGCACAAAGGTTACCGCTGCCTTGACCTATCGACCCGTCG
CATCATCATCTCTCGCCACGTTACATTTGACGAAA-CCACCTTTCCCTTTTCAGCCACCT
TAGCCGCCTCACCCTCCTCCGCTTCCCTAGACTTCCTCCTCGACGACGATATGGTTTCGG
TGCCTTGTCCTACTGTTGTTGCAGGTGGGCTTCCATCCTCGACGCCCGTGGTCGCTCCAT
CCCACTCGGATGTTGAGCAGCCGCCCTCAGATGCTGCGGCCTCACACGGATCGCCTTCTT
CGACACCGGGCGGGCGC-GGTCCCGTG-CCCCCGCCTGGACCCAGCGTGGTCCCCTTCCC
ACGAGTCTACGTCCGCCGCTCCCGTACGGCGTCTACGTCC-GAGCC-GGCAACTGCCCCA
GCAGCCCCTGTGGCTCCTGACGCCCCGGCGCCACCTACGACGCCCACACCAGCACCGGCG
GCATTCCCCGTTCCGGCACCGCCACCGCC---------GCCACCGCCGCGCGCCACTCGC
ACCATGACGGGTGTCATTCCTCGCGTCAGCTATAAAGGGTTGGC-GGCCACAACGTCATC
CTCACCGTCGCCAGTACCGACGAACTACCGCAGTGCCCTGGCCGACGCCAACTGGCGTGC
CGCGATGATGGATGAGTACCAGGCCCTCGTCGACAACAACACCTGGCAGCTCGTTCCGCG
GCCCCCTGGAGCCAACGTCGTGATGGGGAAGTGGATCTTCCGGCACAAGTTTCATGCCGA
TGGGTCCCTCGCCCGCCACAAGGCTCG-CTGGGTTGTCCGCGGC-TTCTCCCAGCGCGAG
GGCGTCGACTACGACGAGACCTTCAGCCCGGTTGTCAAACCGGCCACCATTCGGTCTGTA
CTCACCATCGCCGCGTCCCGCGCCTGGCCCATTCACCAGCTGGACGTGAAGAACGCCTTT
CTTCACGGCCACCTCGAGGAGACCGTCTACTGCCAGCAGCCGCCA-GGATTCATCGACCC
TGGCGCC-CCAGAGCATGTCTGCCGACTGCAGAAGT-CCTTGTATGGACTGAAGCAGGCT
CCGCGGGCCTGGTACCAGCGCTTCGCCACCTTCGTCCGGAAGCTTGGCTTCGTCGCCTCC
ACCTCCGACACGTCCCTTTTCATTTTACGAGAGGGGATGAGTCTCGCCTACCTACTGCTG
TACGTCGACGACATCGTTCTCACCGCCTCGTCCTCGGCCCTCCTACAGCGCATCATGACT
CGGCTGAGCTCCGAGTTCGCCATGACAGACCTTGGCGCTCTTCACC-ACTTCCTCGGCAT
CGCTGTCACGCGCTCCTCCGATGGTCTCTTCCTCTCCCAGCGACAGTACGCCGTCGAGCT
TCTCCAGCGCGCGGGCATGGCTGAGTGTCATCCGACATCGACACCTGTTGACACTCACGC
CAAGCTATCCGCGACCGACTGGGATCTACTGTCAGAAAAGGATGCATCTGAGTACAGGAG
CTTGGCGGGAGCTCTCCAGTACCTGACGCTGACTCGTCCTGATCTGGCATACGCTGTTCA
ACAAGTGTGCCTCTTCATGCACGCCCCACGCGAGCCTCACCGTGCGCTCATCAAGCGCAT
CCTACGCTTCGTCCAGGGGACTCTCTCCTCGGGTCTTCACATTGGCACCGGGTCTGTCGA
CAAACTGACTGCCTACTCTGATGCTGACTGGGCAGGATGCCCAGACTCTCGACGATCCAC
CTCCGGCTTCTGCGTCTATCTCGGCGACACTCTGGTTTCCTGGTCTTCCAAGCGCCAGAC
CACGGTGTCCCGCTCCAGCGCCGAGGCAGAGTATCGGGCTGTGGCTCACGTTGTGGCTGA
GTGCTGCTGGCTTCGACAGTTACTCCAGGAGCTCCACATCCAGCTGCCCTCCGCCACCGT
TGTCTTCTGCGACAATGTCAGCGCCGTCTACATGACGACCAACCCCGTCCACCACAAGCG
AACGAAGCACATCGAGATCGACATTCACTTCGTTCGCGAAAAGGTGGCCCTTGGTGAGAT
TCGGGTTCTCCATGTGCCCTCCTCTCACCAGTTCGCCGACATC-----------------
------------------------------------------------------------
------------------------------------------------------------
------------------------------------------------------------
------------------------------------------------------------
------------------------------------------------------------
------------------------------------------------------------
------------------------------------------------------------
------------------------------------------------------------
------------------------------------------------------------
-------------------------------------------ATGACTAAAGGGCTTCC
GACAGCACTCTTTCGAGAATTTCGATCCAGCCTTTGCGTCCGGGAGCCTCCCGCTGCGAC
TGCGGGCGGGTGTTAGGCAATAGAATATGCCGTCTGTGGATATCCCA-GCTGC-------
------TATAGATAGCAGA---------------------TGTAAAT----CAGGGA---
-----TTAGCTACTATAGATAGCAGA--------TGTAAATCAAG---------------
-------------------------------GGAATTATCCTTGCCTTGTACAGCA-GGC
CAGCCGGCCCTATATAACAGAAGGCG-CCCCCTCCCATTGAGGCGTGGCCAATTGCCCCC
TAATCCAATTCTCTACA---------
>osi1
--------GGTGTTAGGCAATAGAATATGCCGT----------------CTGTGG-ATAT
CCCAGC------------------TGCTATAGATAGCAGATGTAAA----TCAGGGAT--
-----TAGCTACTATAGATAGC----------------------------AGATG-----
-----------------------------------------TAAATCAA--GGGAATTAT
CCTTGCCTTGTACAGC-AGGCCAGCCGGCCCTATATAACAGAAGGCG-CCCCCTCCCATT
GAGGTGTGGCCAATTGCCCCCTAATCC-AATTCTCT--ACATGGTATCAGAGCTCCGGGT
CCCGATCCCCATCTAACCTCGAGA------------------------------------
-------------------------------------------------TCCTCTCCTCC
AGCGCCGCCCCCTTCCTCCCTCCC-TCCCCATGGGAACCCAATCGGACCTCCTCTCTGCC
ACTAGCGGCGCCCTTGGGGCC---------------------------------------
------------------------------------------GATTCTGCCCCTGTGATC
TGCCC-CTTCGCCACCATCAACATCAAGCTCCACGTCCCCATGACCCTCGAGTTGAAGCC
CTCCAACTTCACCAAGTGGTCAACAGCGTTCCAGGCCACGTGTGGG-AAGTTCGGGCTGC
TGCATCATCTCGCCACCGCCTCCACCTCGCGCCCCACCGACGAGGCCTGGAAACAGGCTG
ACTTCTGCGTCCGCGGATGGATGTACAGCACCGTCTCCGACGCCGTCCTCAACCTTGCCA
TGACCGACGACACGCAGACAGCGAGCGTTCTTTGGACGGCCATCGGCGGGGTGTTCCAGG
CAAACAAAGCT-CCTCGCGCCATCTTCCTGAATCACGAGTTTCACTCGATGACTCAGGGG
GACCTGTCCATTGACGCCTACTGCATTCGCATGAAGGAGAAGGCCGACGAACTGCGCGAC
GTCGGGCAGCCCGTATCTGAGCCCAACCTCGTCCTCAACCTCCTGCGCGGACTCAACGAG
GTCTACTCCGGCGTCGCCGAC-AACATCGCCGGACAGCAGCCCCTCACCCTCGCCACCGC
ACGCCATCAGCTCCTCCTCAAGGAGCTGCGGCTGCAAAACGACGAGAAGACGCG---TGC
TGCCGCCGCCCTCCTGGCTGCTGCCTCCTCTAAT---GGCGGTTTCC--AGCAGCCGCAG
CAGCAGGGTGGCCGGCGCCCTAACACCAAAAAGGGCGCCCAACAGCCCTTCCCAAACTCC
TCCGGCGGCTTCTCCAACAACTCCGGCAGCCCCGGCACCAACAAACGCATTCCCTGGGGC
TTCAATCC-TGGACCGGCGAACGTGTGGCCCCTGGAGAGCGCGTCACCCACACACTGGAC
AGCGCCGCAAGGGAGGTTCTGGCGCCCCTGGAGGTCCTGGTGCCCCGGCTGGGCGCAACC
AGGGCATCCTCGGGCCTTCCCCGCAGGCCCACACCGCCTTTGCTCCACTCCAGGCGTCCT
CCAGCGGCTCCAACACCTCCACCAGCACCTGGGATGCAGCCGGCCTCATCGCTGCCCTGC
AGAACATGCAACTGCATGGCAACTCGCCCTGGGTCGTTGACTCCGGCGCCTCTACGCACA
TGACGTCCTCGGATGGTATGCTTACCCAACGCCTTCCCCCCTCCATCTCCTCAATAACAG
TAGGTAATGGCACTAGTATTCCTGTTACGTCTAG-AGGTCATTCCATCCTTCCTACACCT
ACCACAAATTTCGCTCTTAATAATATTCTTGTCGCACCATCCATAGTCCGCAACCTGTTA
TCCGTTCGCCAATTCACTTGCGACAATAGTTGTTCCTTTGAATTTGACGCCCATGGTTTT
TCTGTT-----------AAGGATCTCAGGACGGGACGCGTGATTCTCCGCTGTAACTGCG
AC-GGGGACCTATACACCATGCCTCCCTCCACACCTGGCGCCCCACCTCATGCTCTCCTG
GCTGCTTCGTCGACTCTGTGGCATCAACGTCTCGGTCATCCAGCCCCCGCCGCATTAGAG
CGTCTTAATAAACTTCATGCTGTTTCCTGTCATAAAGTAGACCACTCGCTATGTCACTCA
TGTCAGATAGGCAAGCATACGCATCTACCCTTCAGTTCTTCGCATTCCATAACTCATGCA
CCCTTTGAACTTGTTCACTGTGATGTATGGACTTCCCCCATCAATAGTCTGTCTGGTTTT
TCCTATTACCTGGTCTGTTTGGATGATTTCACTCACTACTGTTGGGTTTTTCCGCTCCGA
AAAAAATCTGATGCCCACCAACACTTAGT----TGAGTTTGCTGCCTTTGCCAAAACACA
ATTCAGCCTCCCCGTCAAAAGTTTTCAGGCTGATAACGGCACTGAATTCGTAAACACCGC
CACCATCAAATTCCTCGCTGCTCAAGGTACTCACCTTCGCCTCTCCTGCCCCTACACATC
ACCCCAAAATGGCAAGGCTGAACGCATCATCCGCACACTCAACAATTCCATTCGTACCAT
GCTCCTCCATGCCTCC-TG----------CCACCCACATATTGGGCCGAGGGGCTCATGA
CCGCCTGCTACCTCCATAATAGGCACCCATCCTCCTCCATTCAGCATGAAATTCCCTACA
CTCGTCTGCACAACCAGCCGCCAACCTATAGCCATCTGCGTG-TTTTTGGGTGCCTCTGT
TACCCCAACATGCAAGCAACCTCCAAACATAAGCTCGCCCCTCGCTCCACGGCATGCGTC
TTCCTCGGATA-TCCCCCCTCGCACAAAGGTTACCGCTGCCTTGACCTATCGACCCGTCG
CATCATCATCTCTCGCCACGTTACATTTGACGAAA-CCACCTTTCCCTTTTCAGCCACCT
TAGCCGCCTCACCCTCCTCCGCTTCCCTAGACTTCCTCCTCGACGACGATATGGTTTCGG
TGCCTTGTCCTACTGTTGTTGCAGGTGGGCTTCCATCCTCGACGCCCGTGGTCGCTCCAT
CCCACTCGGATGTTGAGCAGCTGCCCTCAGATGCTGCGGCCTCACACGGATCGCCTTCTT
CGACACCGGGCGGGCGC-GGTCCCGTG-CCCCCACCTGGACCCAGCGTGGTCCCCTTCCC
ACGAGTCTACGTCCGCCGCTCCCGTACGGCGTCTACGTCC-GAGCC-GGCAACTGCCCCA
GCAGCCCCTGTGGCTCCTGACGCCCCGGCGCCACCTACGGCGCCCACACCAACACCGGCG
GCATTCCCCGTTCCGGCACCGCCACCGCC---------GCCACCGCCGCGCGCCACTCGC
ACCATGACGGGTGTCATTCCTCGCGTCAGCTATAAAGGGTTGGC-GGCCACAACGTCATC
CTCACCGTCACCAGTACCGACGAACTACCGCAGTGCCCTGGCCGACGCCAACTGGCGTGC
CGCGATGATGGATGAGTACCAGGCCCTCGTCGACAACAACACCTGGCAGCTCGTTCCGCG
GCCCCCTGGAGCCAACGTCGTGACGGGGAAGTGGATCTTCCGGCACAAGTTTCATGCCGA
TGGGTCCCTCGCCCGCCACAAGGCTCG-CTGGGTTGTCCGCGGC-TTCTCCCAGCGCGAG
GGCGTCGACTACGACGAGACCTTCAGCCCGGTTGTCAAACCGGCCACCATTCGGTCTGTA
CTCACCATCGCCGCGTCCCGCGCCTGGCCCATTCACCAGCTGGACGTGAAGAACGCCTTT
CTTCACGGCCACCTCGAGGAGACCGTCTACTGCCAGCAGCCGCCA-GGATTCATCGACCC
TGGCACC-CCAGAGCATGTCTGCCGACTGCAGAAGT-CCTTGTATGGACTGAAGCAGGCT
CCGCGGGCCTGGTACCAGCGCTTCGCCACCTTCGTCCGGAAGCTCGGCTTCGTCGCCTCC
ACCTTCGACACGTCCCTTTTCATTTTACGAGAGGGGACGAGTCTCGCCTACCTACTGCTG
TACGTCGACGACATCGTTCTCACCGCCTCGTCCTCAGCCCTCCTATAGCGCATCATGACT
CGGCTGAGCTCCGAGTTCGCCATGACAGACCTTGGCGCTCTTCACC-ACTTCCTCGGCAT
CGCTGTCACGCGCTCCTCCGATGGTCTCTTCCTCTCCCAGCGACAGTACGCCGTCGAGCT
TCTCCAGCGCGCGGGCATGGCTGAGTGTCATCCGACATCGACACCTGTTGACACTCACGC
CAAGCTATCCGCGACCGACGGGGATCCACTGTCAGAAAAGGATGCATTTGAGTACAGGAG
CTTGGCGGGAGCTCTCCAGTACCTGACGCTGACTCGTCCTGATCTGGCATATGCTGTTTA
GCAAGTGTGCCTCTTCATGCACGCCCCACGCGAGCCTCACCGTGCGCTCATCAAGCGCAT
CCTACGCTTCGTCCAGGGGACTCTCTCCTCGGGTCTTCACATTGGCACCGGGTCTGTCGA
CAAACTGACTGCCTACTCTGATGCTGACTGGGCAGGCTGCCCAGACTCTCGACGATCCAC
CTCCGGCTTCTGCGTCTATCTCGGCGACACTCTGGTTTCCTGGTCTTCCAAGCGCCAGAC
CACGGTGTCCCGCTCCAGCGCCGAGGCAGAGTATCGGGCTGTGGCTCACGTTGTGGCTGA
GTGCTGCTGGCTTCGACAGTTACTCCAGGAGCTCCACATCCAGCTGCCCTCCGCCACTGT
TGTCTTCTGCGACAATGTCAGCGCCGTCTACATGACGACCAACCCCGTCCACCACAAGCG
AACGAAGCACATCGAGATCGACATTCACTTCGTCCGCGAAAAGGTGGCCCTTGGTGAGAT
TCGGGTTCTCCATGTGCCCTCCTCTCACCATTTCGCCGACATC-----------------
------------------------------------------------------------
------------------------------------------------------------
------------------------------------------------------------
------------------------------------------------------------
------------------------------------------------------------
------------------------------------------------------------
------------------------------------------------------------
------------------------------------------------------------
------------------------------------------------------------
-------------------------------------------ATGACTAAAGGGCTTCC
GACAGCACTCTTTCGAGAATTTCGATCCAGCCTTTGCGTCCGGGAGCCTCCCGCTGCGAC
TGTGGGCGGGTGTTAGGCAATAGAATATGCCGTCTGTGGATATCCTA-GCTGC-------
------TATAGATAGCAGA---------------------TGTAAAT----CAGGGA---
-----TTAGCTACTATAGATAGCAGA--------TGTAAATCAAG---------------
-------------------------------GGAATTATCCTTGCCTTGTACAGCA-GGC
CAGCCGGCCCTATATAACAGAAGGCG-CCCCCTCCCATTGAGGCGTGGCCAATTGCCCCC
TAATCCAATTCTCTA-----------
>sb1
TGGACATGTGTGTTAGGCAATAGAATATGCCAT----------------CTGTAG-ATAT
CCTAGC------------------TGCTATAGACAGCAGATGTAAA----TCAGGGAT--
-----TAGTTACTATAGATAGCAGATC--------------------AGCAGATGTAAAT
CAGGGA-TTAGTTACTATAGATAGCAGATG-----------TAAATCAA--GGGAATTAT
CCTTGCCTTGTACAGCAAGGCCAGCCGGCCCTATATAACATAAGGCGCCCCCCTCCCATT
GAGGTGTGGCCAATTGCCCTCTAATCT-AATTCTCT--ACATGGTATCAGAAGTCCGGGT
CCCGATCCCAATCTAATCTCGCGA------------------------------------
-------------------------------------------------TCCTCTCCTCC
AGCGCCGCCCCCTT-------------CCCATGGGAACCGAATCGGACCTCCACTCTACC
ACTAGCGGCGCCCTTCAGACC---------------------------------------
------------------------------------------GATTCTGCCCCCGTGATC
TGCCC-CTTTGCCAGCATCAACATCAAGCCCCACGTCCCCATGACCCTCGAGTTGAAGCC
CTCCAACTTCACCAAGTGGTCAACGGCGTTCCAGGCCACGTGTGGG-AAGTTCGGGCTGC
TGCATCATCTCGCCACCGCCTCCACCTCGCGCCCCACCGACGAGGCCTGGTCACAGGCTG
ACTTCTGCGTCCGCGGATGGATGTACAGCACCGTCTCCAACGCCGTCCTCAACC-CGCCA
TGACCGACAACACGCAGACGGCGAGCGCTCTTTGGACGGCCATCGGCGGGGTGTTCCAG-
----------------------------TGAATCACGAGTTTCACTCGATGACTCAAGGG
GACCTGTCCGTCGACGCCTACTGCGTTCGCATGAAGGAGAAGGCCGACGAACTGCGCGAC
GTCAGGCAGCCTGTATCTGAGCCCAACCTCGTTCTCAACCTCCTGCGCGGACTCAACGAG
GTCTACTCCGGCGTCGCCGACAAACATCACCGGACAGCAGCCCCTCACCCTCGCCACCGC
ACGCCATCAGCTCCTCCTCAAGGAGCTGCGGCTGCAAAACAACGAAAAGACGCG---TGC
TGCCGCCGCCCTCCTGGCTGCTGCCTCCTCTAAT---GGCGGTTTCC--AGCAGCAGCAG
CAGCAGGGTGGCCGGCGCCCTAACACCAAAAAGGGCGCCCAGCAGCCCTTCCCAAACTCC
TCCGGCGGCTTCTCCAACAACTCCGGCAGCCCCAGCACCAACAAACGCGTTCCCTGGGGC
TTCAATCCCTGGACCGGCGAACGTGTAGCCCCTGGAGAGCGTGTCACCCCTCCT--GGAC
AGCGCCGCCAGGGAGGTTCTAGCACCCCTGGAGGTCCTGGTGCCCTAGCTGGGCGCAACT
AGGGCATCCTCGGGCCTTCCCCGCAGGCCCACACCGCCTTCGCTCCACTCCAGGCGTCCT
CCAGCGGCTCCAACACCTCCACCAGCACCTAGGATGCAGCCGGCCTCATCGCTGCCCTGC
AGAACATGCAACTGCAGGGCACATCGCCCTGGGTCGTTGACTCCGGCGCCTCTACGCACA
TGACGTCCTCGGATGGTATGCTTACCCAACGCCTTTCCCCCTCCATCTCCTCAATAACAG
TAGGTAATGGCACTAGTATTCCTGTTACGTCTAG-AGGTCATTCCATCCTTCCTACACCT
ACAACAAATTTCGCTTTTAATAATATCCTCGTCGCACCATCCATAGTCCGCAACCTGTTA
TCCGTTCGCCAATTCACTCGCGACAATAGTTGTTCCTTTGAATTTGACGCCCATGGTTTT
TTTGTT-----------AAGGATCTCAGGACGGGATGCGTGATTCTCCGTTGTAACTGCG
AC-GGGGACCTATACACCATGCCTGCCTCCACACCTGGCGCCCCACCTCATGCTCTCCTG
GCTGCTTCGTCGACACTGTGGCATCAACGTCTCGGTCATCCAGCCCCCGCCACCTTAGAA
CGTCTTAACAAACTTCATGTTGTTTCATGTAATAAAGTAGATCACTCGCTATGTCACTCA
TGTCAGATAAGCAAGCATACGCGTCTACCCTTCAGTTCTTCGCATTCCATAACTCATGCA
CCTTTTGAACTTGTTCACTGTGATGTATGGACTTCCCCCATCAATAGTCTGTCTGGTTTT
TCATATTACTTGGTCTATTTGGATGATTTCACTCACTACTGTTGGGTCTTTCCGCTGCGA
GAAAAATCTGATGTCCACCAACACTTAGT----TGAGCTTGCTGCCTTTGCCAAAACACA
ATTCAGCCTCCCCGTCAAATGTTTTCAGGCTGATAACGGCACTGAATTCGTAAACACCGC
CACCATCAAATTCCTCGCTGCTCAAGGTACTCACCTTCGCCTCTCCTGCCCCTACACATC
ACCCCAAAATGGCAAGGCTGAACACATCATCCGCACACTCAACAATTCCATTCGTACCAT
GCTCCTCCATGCCTCCCTG----------TCGCCCACATATTGGGCCGAGGGGCTCATGA
CAGCCTGCTACCTCCATAATAGGCGCCCATCCTCCTCCATTCATTATGAAATTCCCTACA
CTCGTCTGCATAACCAGCCGCCAACCTATAGCCATCTGCGTG-TTTTTGGGTGCCTCTGT
TACCCCAACATGCAAGCAACCTCCAAACATAAGCTCGCCCCTCGCTCCACGGCATGCGTC
TTCCTAGGATATTCCCCCCTCGCACAAAGGTTAC-GCTGCCTTGACCTATCGACCCGTCG
CATCATCATCTCTCGCCATGTTACATTCGACGAGA-CCACCTTTCCCTTTGCAGC-----
----CGCCTCACCCTCCTCCGCTTCCCTAGACTTCCTCCTCGATGACGATATGGTTTCGG
TACCTTGTCCTACTGTTGTTGCAGGTGGGATTCCATCCTCGACGCCCGTGGTCGCTTCAT
CCCACTCGGATGTTGAGCAGCCGCCCTCAGATGCTGCGGCCTCACACGGATCGCCGTCTT
CGACACCGGGCGGGCAT-GGTCCCGTG-CCCTCGCCCAGACCCAGCGTGGTCCCCTTCCC
ACGAGTCTACGTCCACCGCTCCCATATGGCGTCTATGTCC-GAG-----------CCCCA
GCAGCCCCTGTGGCTCCTGATGCCCCGGCGCCACCTACGGCGCCCACACCGGCACCGGCA
GCATTCCA-GTTCC---------------ATCACT---GCCACCGCCGCGCGCCACTCGC
ACCATGACGGGTGCCATTCCTCGCGTCAGCTATCAATTGCTGGC-GGCCACGACATCATC
CTCATTGTCGCCGGTTCCGACGAACTACCGCAGTGCGCTGGCCGACGCCAACTGGCGTGC
CACGATGATGGATGAGTACCAGGCCCTCGTCGACAACAACACCTAGCAGCTCGTTCCGCA
G-CCCCTGGAGCCAACGTCGTGACAGGGAAGTGGATCTTCCGACACAAGTTTCATGCCGA
TGAGTCCCTCGCCCGCCACAAGGCTTG-CTGGGTTGTCCGCGGC-TTCTCCCAGCGCGAG
GGCATCGACTACGACAAGACCTTCAGCCCGGTTGTCAAACCGGCCACCATTTGGTCTGTA
CTCAGCATCGCCGCGTCCCGCGCCTGGCCCATTCACCAACTGGACGTGAAGAACGCCTTT
CTTCACGGCCACCTTAAGGAGACCATCTACTGCCAACAGCCGCCA-GGATTCATCGACCC
TGGCACC-CCAGATCATGTCTGTCGTCCGCAGAAGT-CCTTGTATGGACTGAAGCAGGCT
CTATGGGCCTAGTACCAGCACTTCGCCACCTTCGTCCGGAAGCTCAGCTTCGCCGCCTCC
ACCTCCGACACGTCCCTTTTCATTTTACGAGAAGGGACGAGTCTCACCTACCTACTGTTG
TACGTCGAC---ATCGTTCTCACCGCCTCATCTTCGGCCCTCCTACAGCGCATCATGACT
CGGCTGAGCTCTGAGTTCGCCATGACGGATCTTGGCGCTCTTCACC-ACTTCCTCGGCAT
CGCTGTCATGCGCTCCTCAGATGGTCTCTTCCTCTCCCAGCGACAGTACGCTGCCGAGCT
TCTTCAGCGCGCGAGCATGGCTGAGTGTCATCCGACATCGACACCTGTTGACACTCACAC
CAAGCTATCCGCAACCGACGGGGATCTACTGTCAGAGAAGGACACA------------AG
CTTGGCGGGAGATCTCCAGTACCTGACGCTGACTCGTCCTGATCTGGCATATGCTGATCA
GCAGGTGTGCCTCTTCATGCACGCCCCACGCGAGCCTCACCGTGCGCTCATCAAGCGCAT
CCTACGCTTCGTCCAGGGGA--CTCTCCTCGGGTGTCCACATTGGCACCAGGTCTGTCGA
CAAACTGACTGCCTACTCTAACACTGACTGGGCAGGCTGCCCAGACTCTCGACGATCCAC
CTCCAGCTTCTGCGTCTATCTCGGCGACACTCTGGTTTCCTG------------------
------GTCCTGCTCCAACGCCGAGGCAGAGTATCAGGCTATGGCTCACATTGTGGTTGA
GTGCTGCTGGCTTCGACAGTTACTCCAGGAGCTCCACATCCAGCTGTCGTCCGCCACCGT
TGTCTTCTGCGACAATGTCAGCGCCGTCTACATGATGACCAACCCCGTCCACCACAAGCG
AACAAAGCACGTCGAGATCGGCATACACTTCGTCCGCGAAAGGGTGGCCCTTGGTGAGAT
TCGGGTTCTCCATGTGCCCTCCTCTCACCAGTTCGCCGACATC-----------------
------------------------------------------------------------
------------------------------------------------------------
------------------------------------------------------------
------------------------------------------------------------
------------------------------------------------------------
------------------------------------------------------------
------------------------------------------------------------
------------------------------------------------------------
------------------------------------------------------------
-------------------------------------------ATGACTAAAGGGCTTCC
GACAGCACTCTTTCGAGAATTTTGATCCAGCTTTTGCGTCCGGGAGCCTCCCGCTGCGAC
TGCGGGCAGGTGTTAGGCAATAGAATATGCCGTCTGTAGATATCCTA-GCTGC-------
------TATAGACAGCAGA---------------------TGTAAAT----CAGGGA---
-----TTAGTTACTATAGATAGCAGATCAGCAGATGTAAATCAGGGA-TTAGTTACTATA
GATAGCAGATGTAAATCAAG-----------GGAATTATCCTTGCCTTGTACAGCAAGGC
CAGCCAGCCCTATATAACAGAAGGCACCCCCCTCCCATTGAGGTGTGGCCAATTGCCCCC
TAATCTAATTCTCTATAAT-------
>zm4 
-----------GTTAGGCAATAGAATATGCCAT----------------CTGTGG-ATAT
CCTAGC------------------TGCTACAGATAGCAGATATAAA----TCAGGGATGA
AATCCTAGCTGCTATAGATAGC----------------------------AGATGTAAAT
CAGGGA-----------------------------------TAAATCAG--GGGAATTAT
CCCTGCCTTGTAAAGC-AGGCCAGCCAGCTCTATATAATAGAAGGTG-CCCCCTCTCATT
GAGGTGTGGCCAATTGCCC-TCAACCCTGTTTTTCT--ACATGGTATCAGAGACCCAGGC
------------------------ATCGATCTAATTTCCCAACCCCCC------TCACCT
TCCGCCAACAACCCTCTGCGCCGACTTCCAGCGCACCGCCCCACCCCCCTTCTCTCCTCC
AGCCGCGCCGCTTT----------------------------------------------
----------------------------------AACCAGACCGCGCCGCCTGCCCTCTC
CTTCCCCTTCCGTGCGCCATGAGCACCATCTCCGATGCTGCTGATTCTGCTCCTGTCCTC
TGCCC-CTTTGCCACCATCAACATCAAGCTCCACGTCCCCATGACCCTGGAGTTGAAACC
CTCCAACTACACCAAGTGGTCGACGACGTTTCAGGCCACGTGTGGG-AAATTTGGGCTGC
TGCATCACCT---------CTCCACCTCGCGCCCCACCGATGCGGCATGGGCACAGGCTG
ACTTCTGCGTCCGCGGATGGATGTACAACACCACCTCCGACGTCGTCCTCAACCTCGCCA
TGACCGACAGCACCAAGACGGCGAGCGCCCTTTGGAAGGCCATCGGCGAGGTGTTCCAGG
CAAACAAAGCT-CCCCGTGCCATCTTCCTGAATCACGAGTTTCACTCGATGACTCAGGGG
GACCTGTCCATTGACGCCTACTGCGTTCGCATGAAGGAGAAGGCCGACGAACTACGCGAC
GTTGGGCAGCCCGTATCTGAGCCCAACCTCGTCCTCAACCTGCTGGTTGGACTTAACGAG
GTCTACTCCGGCGTCGCCGAC-AACATCGCCGGACAGCAGCCCCTCACCCTCGCCACCGC
ACGCCATCAGCTACTCCTCAAGGAGCTGCGGCTGCAGAACGACGAGAAGACGCG---TGC
TGCCGCTGCCCTCCTAG------------CTAATGTTGGTGGTT-C----GCAGCAGCAC
CAGCAGGGCGGGCGACGCCCTAATACCAAAAAGGGCGGCCACCAACCCTTCTACAACACC
TCCGGTAGCTTCTCCAACAACTCCGGCAACACCAGCACCAACAAATGTGTTCCCT-GGGC
TTTAATCCCTGGACTGGCGAACGTGTGGCCCCTGGAGAGCGCGTCACCCCTCCT--GGAC
AGCGCCGCCAG------------------GGAGGTTCTGGTGCCCAGGCTGGGCGCACCC
TGGGTATACTCGGGTCTTCCCCGCAGGCCCACACCGCCTTCACTCCACTCCAGGCGTCCT
CCAGCAGCTCCAACACCTCCACCAGCACCTGGGATGCAGCAGGCCTCATCGCTGCCCTGC
AAAACATGCAACTTCAGGGCAACTCGCCCTGGGTTGTTGACTCCGGCGCCTCTACGCACA
TGACGTCCTCGGATGGTATGCTTACTCAGCGCC-TCCCCCCTCCATCTCCTCAATAAGAG
TAGGTAATGGCACTAGTATACCTGTTATGTCTAG-AGGTCATTCCGTCCTTCCTACACCT
ACAACAAATTTTGCTCTTAATAATATCCTTGTCGCCCCATCCATAGTCCGCAACCTGTTA
TCCGTTCGTCAATTCACTCGCGACAACAATTGTTCCTTTGAATTTGACGCCCATGGTTTC
TCTATTAAGGATCTCAGAAGGATCTCAGGACGGAGCGCGTGATTCTCCGTTGTAACTGCG
AC-GGGGACCTATACACCATGCCTGCCTCCACACCTGGCGCTCCACCTCATGCTCTCCTG
GCTGCATCGTCAACTCTCTGGCATCAACGTCTCGGTCACCCCGCCCCCGCCATTTTAGAG
CGTCTCAATAAACTTCATGTTATTTCCTGTAATAAAGTACAACACTCCCTATGTCACTCA
TGTCAACTAGGCAAGCATACGCGTCTACCTTTTAGTTCTTCGCATTCCATAACTCATGCA
CCCTTTGAACTCGTTCACTGTGATGTATGGACTTCACCCATCAATAGTCTGTCTGGTTTT
TCATATTACTTGGTCTATTTGGATGATTACACTCACTACTGTTGGGTTTTTCCGCTCCGA
AAAAAATCTGATGTCCACCAACACTTAGT----CGAGCTTGCTGCCTCTGCCCAAACACA
ATTCAGCCTCCCCGTCAAATGCTTTCAGGCTGATAACGACACTGAATTCGTAAACACTGC
CACCATCAAATTCCTCGCTGCTCAAGGCACTCACCTTCGCCTCTCCTGCCCCTACACATC
TCCCCAAAATGGCAAGGCTGAACGTATCATCCGCACACTCAACAATTC------------
-------CATGCCTCCCTA----------CCACCCACATATTGGGCCGAGGGACTCCTGA
CAGCCTGCTACCTCCATAATAGGCGCCCATCCTCCTCTATTCAGCATGAAATTCCCTATA
CTCGTCTGCATAATCAACCACCAACTTATAGCCATCTGCGTG-TTTTTGGGTCTCTCTGT
TACCCCAACATGCAAGCAACCTCTAAACATAAGCTCGCCCCTCGCTCCACGACATGCATC
TTCCTAGGATA-TCCTAGCTCACACAAAGGTTACCACTGTCTCGACCTATCAACCCGTCG
CATCATCATCTCTCGCCATGTCACATTCGACGAGA-CCACCTTTCCCTTTGCAGCCACCT
CAGACGTCTCG---TCCTCTGCTTCCCTAGAATTCCTCCTCGACGACGATATGGTTTCGG
TGCCCTGTCCTACTGTTGTTGCAGGTGGGACTCCATCCTCGACGCCCGTGGTTGCTCCAT
CCCACTCAGATGTTGAGCAGCCGCCCCTAGACGTTGCAACCTCACAAGACTCGCCTTCTG
CGACACCGGGCGGGCGT-GGTCCCGTG-CCCCCGCCTGGACCCGGCGTGGTTCCCTTCCC
ACGAGTCTACGTCCGTCGTTCCCGTACGACGTCTACGTTC-GAGCC-GGCAGCTGACCCA
GTAGCCCCTATGACT---------------------------------------------
---------------------------TCATCGCCTCCGCCACCGCCGCGCGTCACTCGC
ACCATGACGGGTGCCATTCCTCGTGTCTGCTATGAGGGGCTGGC-GGCCACGACGTCATC
CTCACCGTCGCCGCTTCCGATGAACTACCGTAGT--GCTGGCCGACGCCAACTGGCGTGC
CGCGATGATGGATGAATATTAGGCCCTCGTCGACAACAACACCTGGCAGCTTGTTCCGCG
G-CCCCTGGAGCCAACGTCGTAACGGGGAAGTGGATCTTCCGGCACAAGTTCCATGCCGA
TGGGTCCCTTGCTCGCCCCAAGGCTCG-CTAGGTTGTCCGTGGC-TTCTCCCAGCGCGAG
GGCGTTGACTACGACGAGACCTTCAGCCCGGTTGTCAAACCGGCTACCATACGGTCTGTA
CTCAGCATCGCCGCATCCCGCGCCTGGCCCATTCATCAACTGGACGTGAAGAACGCCTTT
CTTCACGGCCATCTCGAGGAGACCGTCTACTGCCAACAGCCGCCA-GGTTTCATCGACCC
TGGCGCT-CCAGATCACATCCGCCATCTGCAGAAGT-CCTTGTATGGCCTGAAGCAGGCT
CCGCGGGCATGGTACCAGCGCTTCGCCACCTTCGTCCGGCACCTCGGCTTCGTCGCCTCC
ATCTCCGACACGTCTCTTTTCGTTCTACGAGAGGGGACAAGTCTCGCCTACCTACTGTTG
TACGTCGACGACATCATCCTCACCGCCTCGTCGTCGGCCCTCCTACAACGCATTATGACT
CGGTTGAGCTCCGAGTTTTCCATGACGGATCTTGGCGCCCTCCACC-ACTTCCTCGGCAT
CGCTGTCACGCGCTCCTCCGATGGTCTCTTCCTCTCCCAACGACAGTACGCGGTTGAGCT
TCTTCAGCGCGCATGAATGGCTGAGTGTCATTTGACATCGACGCCTGTCGACACTCACGC
CAAGCTATCCGCGACCGACGAGGATCTACTGTCAGAGAAGGATGCATCAGAGTACAGGAG
CTTAGCGGGGGCTCTCCAGTACCTGACGTTGACTCGTCCTGATCTGGCATATGCTGTTCA
GCAGGTGTGCCTCTTCATGCACGCCCCGCGCGAGCCTCACCGTGCGCTCGTCAAGCGCAT
CTTACGCTTCGTCCAGGG-A--CTCTCCTCGGGTCTTCACATTGGCACCGGGTCTGTCAC
CAAGCTGACTGCCTACTCTGACGCTGACTGGGCAGGCTGCCCAGACTCTCGACGATCCAC
CTCTGGCTTCTGTGTCTATCTCGGCGACAATCTAGTTTCATGGACCTCCAAGCGCCAGAC
CACGATGTCCCGCTCTAGCGCCGAGGCCGAGTATCGGGCTGTGGCTCACGTTGTGGCTGA
GTGCTGCTGGCTTCGACAGTTACTCCAGGAGCTACACA----------------------
-----------------------------------------------TCCACCACAAGCG
AACGAAGCACATTAAGATCGACATTCACTTCGTCCGCGAAAAGGTGGCCCTTGGTGAAAT
TCGGGTTCTCCATGTGCCCTCCTCTCACTAGTTCGCTGACATC-----------------
------------------------------------------------------------
------------------------------------------------------------
------------------------------------------------------------
------------------------------------------------------------
------------------------------------------------------------
------------------------------------------------------------
------------------------------------------------------------
------------------------------------------------------------
------------------------------------------------------------
-------------------------------------------ATGACTAAAGGGCTTCT
GACAGCACTCTTTCGAGAATTTCGATCCAGTCTTTGCGTCCGGGAGCCTCCCGCTGCGAC
TGCGGGCGGGTGTTAGGCAATAGAATATGCGATCTGTGGATATCCTA-GCTGC-------
------TATAGATAGCAGA---------------------TGTAAAT----CAGGGATGA
A-ATCCTAGCTGCTATAGATAGCATA--------TGTAAATCAGG---------------
------------------------------------------------------------
------------------------------------------------------------
--------------------------
>zm5 
-----------GTTAGGCAATAGAATATGCCAT----------------CTGTGG-ATAT
CCTAGC------------------TGCTACAGATAGCAGATATAAA----TCAGGGATGA
AATCCTAGCTGCTATAGATAGC----------------------------AGATGTAAAT
CAGGGA-----------------------------------TAAATCAG--GGGAATTAT
CCCTGCCTTGTAAAGC-AGGCCAGCCAGCTCTATATAATAGAAGGTG-CCCCCTCTCATT
GAGGTGTGGCCAATTGCCC-TCAACCCTGTTTTTCT--ACATGGTATCAGAGACCCAGGC
------------------------ATCGATCTAATTTCCCAACCCCCC------TCACCT
TCCGCCAACAACCCTCTGCGCCGACTTCCAGCGCACCGCCCCACCCCCCTTCTCTCCTCC
AGCCGCGCCGCTTT----------------------------------------------
----------------------------------AACCAGACCGCGCCGCCTGCCCTCTC
CTTCCCCTTCCGTGCGCCATGAGCACCATCTCCGATGCTGCTGATTCTGCTCCTGTCCTC
TGCCC-CTTTGCCACCATCAACATCAAGCTCCACGTCCCCATGACCCTGGAGTTGAAACC
CTCCAACTACACCAAGTGGTCGACGACGTTTCAGGCCACGTGTGGG-AAATTTGGGCTGC
TGCATCACCT---------CTCCACCTCGCGCCCCACCGATGCGGCATGGGCACAGGCTG
ACTTCTGCGTCCGCGGATGGATGTACAACACCACCTCCGACGTCGTCCTCAACCTCGCCA
TGACCGACAGCACCAAGACGGCGAGCGCCCTTTGGAAGGCCATCGGCGAGGTGTTCCAGG
CAAACAAAGCT-CCCCGTGCCATCTTCCTGAATCACGAGTTTCACTCGATGACTCAGGGG
GACCTGTCCATTGACGCCTACTGCGTTCGCATGAAGGAGAAGGCCGACGAACTACGCGAC
GTTGGGCAGCCCGTATCTGAGCCCAACCTCGTCCTCAACCTGCTGGTTGGACTTAACGAG
GTCTACTCCGGCGTCGCCGAC-AACATCGCCGGACAGCAGCCCCTCACCCTCGCCACCGC
ACGCCATCAGCTACTCCTCAAGGAGCTGCGGCTGCAGAACGACGAGAAGACGCG---TGC
TGCCGCTGCCCTCCTAG------------CTAATGTTGGTGGTT-C----GCAGCAGCAC
CAGCAGGGCGGGCGACGCCCTAATACCAAAAAGGGCGGCCACCAACCCTTCTACAACACC
TCCGGTAGCTTCTCCAACAACTCCGGCAACACCAGCACCAACAAATGTGTTCCCT-GGGC
TTTAATCCCTGGACTGGCGAACGTGTGGCCCCTGGAGAGCGCGTCACCCCTCCT--GGAC
AGCGCCGCCAG------------------GGAGGTTCTGGTGCCCAGGCTGGGCGCACCC
TGGGTATACTCGGGTCTTCCCCGCAGGCCCACACCGCCTTCACTCCACTCCAGGCGTCCT
CCAGCAGCTCCAACACCTCCACCAGCACCTGGGATGCAGCAGGCCTCATCGCTGCCCTGC
AAAACATGCAACTTCAGGGCAACTCGCCCTGGGTTGTTGACTCCGGCGCCTCTACGCACA
TGACGTCCTCGGATGGTATGCTTACTCAGCGCC-TCCCCCCTCCATCTCCTCAATAAGAG
TAGGTAATGGCACTAGTATACCTGTTATGTCTAG-AGGTCATTCCGTCCTTCCTACACCT
ACAACAAATTTTGCTCTTAATAATATCCTTGTCGCCCCATCCATAGTCCGCAACCTGTTA
TCCGTTCGTCAATTCACTCGCGACAACAATTGTTCCTTTGAATTTGACGCCCATGGTTTC
TCTATTAAGGATCTCAGAAGGATCTCAGGACGGAGCGCGTGATTCTCCGTTGTAACTGCG
AC-GGGGACCTATACACCATGCCTGCCTCCACACCTGGCGCTCCACCTCATGCTCTCCTG
GCTGCATCGTCAACTCTCTGGCATCAACGTCTCGGTCACCCCGCCCCCGCCATTTTAGAG
CGTCTCAATAAACTTCATGTTATTTCCTGTAATAAAGTACAACACTCCCTATGTCACTCA
TGTCAACTAGGCAAGCATACGCGTCTACCTTTTAGTTCTTCGCATTCCATAACTCATGCA
CCCTTTGAACTCGTTCACTGTGATGTATGGACTTCACCCATCAATAGTCTGTCTGGTTTT
TCATATTACTTGGTCTATTTGGATGATTACACTCACTACTGTTGGGTTTTTCCGCTCCGA
AAAAAATCTGATGTCCACCAACACTTAGT----CGAGCTTGCTGCCTCTGCCCAAACACA
ATTCAGCCTCCCCGTCAAATGCTTTCAGGCTGATAACGACACTGAATTCGTAAACACTGC
CACCATCAAATTCCTCGCTGCTCAAGGCACTCACCTTCGCCTCTCCTGCCCCTACACATC
TCCCCAAAATGGCAAGGCTGAACGTATCATCCGCACACTCAACAATTC------------
-------CATGCCTCCCTA----------CCACCCACATATTGGGCCGAGGGACTCCTGA
CAGCCTGCTACCTCCATAATAGGCGCCCATCCTCCTCTATTCAGCATGAAATTCCCTATA
CTCGTCTGCATAATCAACCACCAACTTATAGCCATCTGCGTG-TTTTTGGGTCTCTCTGT
TACCCCAACATGCAAGCAACCTCTAAACATAAGCTCGCCCCTCGCTCCACGACATGCATC
TTCCTAGGATA-TCCTAGCTCACACAAAGGTTACCACTGTCTCGACCTATCAACCCGTCG
CATCATCATCTCTCGCCATGTCACATTCGACGAGA-CCACCTTTCCCTTTGCAGCCACCT
CAGACGTCTCG---TCCTCTGCTTCCCTAGAATTCCTCCTCGACGACGATATGGTTTCGG
TGCCCTGTCCTACTGTTGTTGCAGGTGGGACTCCATCCTCGACGCCCGTGGTTGCTCCAT
CCCACTCAGATGTTGAGCAGCCGCCCCTAGACGTTGCAACCTCACAAGACTCGCCTTCTG
CGACACCGGGCGGGCGT-GGTCCCGTG-CCCCCGCCTGGACCCGGCGTGGTTCCCTTCCC
ACGAGTCTACGTCCGTCGTTCCCGTACGACGTCTACGTTC-GAGCC-GGCAGCTGACCCA
GTAGCCCCTATGACT---------------------------------------------
---------------------------TCATCGCCTCCGCCACCGCCGCGCGTCACTCGC
ACCATGACGGGTGCCATTCCTCGTGTCTGCTATGAGGGGCTGGC-GGCCACGACGTCATC
CTCACCGTCGCCGCTTCCGATGAACTACCGTAGT--GCTGGCCGACGCCAACTGGCGTGC
CGCGATGATGGATGAATATTAGGCCCTCGTCGACAACAACACCTGGCAGCTTGTTCCGCG
G-CCCCTGGAGCCAACGTCGTAACGGGGAAGTGGATCTTCCGGCACAAGTTCCATGCCGA
TGGGTCCCTTGCTCGCCCCAAGGCTCG-CTAGGTTGTCCGTGGC-TTCTCCCAGCGCGAG
GGCGTTGACTACGACGAGACCTTCAGCCCGGTTGTCAAACCGGCTACCATACGGTCTGTA
CTCAGCATCGCCGCATCCCGCGCCTGGCCCATTCATCAACTGGACGTGAAGAACGCCTTT
CTTCACGGCCATCTCGAGGAGACCGTCTACTGCCAACAGCCGCCA-GGTTTCATCGACCC
TGGCGCT-CCAGATCACATCCGCCATCTGCAGAAGT-CCTTGTATGGCCTGAAGCAGGCT
CCGCGGGCATGGTACCAGCGCTTCGCCACCTTCGTCCGGCACCTCGGCTTCGTCGCCTCC
ATCTCCGACACGTCTCTTTTCGTTCTACGAGAGGGGACAAGTCTCGCCTACCTACTGTTG
TACGTCGACGACATCATCCTCACCGCCTCGTCGTCGGCCCTCCTACAACGCATTATGACT
CGGTTGAGCTCCGAGTTTTCCATGACGGATCTTGGCGCCCTCCACC-ACTTCCTCGGCAT
CGCTGTCACGCGCTCCTCCGATGGTCTCTTCCTCTCCCAACGACAGTACGCGGTTGAGCT
TCTTCAGCGCGCATGAATGGCTGAGTGTCATTTGACATCGACGCCTGTCGACACTCACGC
CAAGCTATCCGCGACCGACGAGGATCTACTGTCAGAGAAGGATGCATCAGAGTACAGGAG
CTTAGCGGGGGCTCTCCAGTACCTGACGTTGACTCGTCCTGATCTGGCATATGCTGTTCA
GCAGGTGTGCCTCTTCATGCACGCCCCGCGCGAGCCTCACCGTGCGCTCGTCAAGCGCAT
CTTACGCTTCGTCCAGGG-A--CTCTCCTCGGGTCTTCACATTGGCACCGGGTCTGTCAC
CAAGCTGACTGCCTACTCTGACGCTGACTGGGCAGGCTGCCCAGACTCTCGACGATCCAC
CTCTGGCTTCTGTGTCTATCTCGGCGACAATCTAGTTTCATGGACCTCCAAGCGCCAGAC
CACGATGTCCCGCTCTAGCGCCGAGGCCGAGTATCGGGCTGTGGCTCACGTTGTGGCTGA
GTGCTGCTGGCTTCGACAGTTACTCCAGGAGCTACACA----------------------
-----------------------------------------------TCCACCACAAGCG
AACGAAGCACATTAAGATCGACATTCACTTCGTCCGCGAAAAGGTGGCCCTTGGTGAAAT
TCGGGTTCTCCATGTGCCCTCCTCTCACTAGTTCGCTGACATC-----------------
------------------------------------------------------------
------------------------------------------------------------
------------------------------------------------------------
------------------------------------------------------------
------------------------------------------------------------
------------------------------------------------------------
------------------------------------------------------------
------------------------------------------------------------
------------------------------------------------------------
-------------------------------------------ATGACTAAAGGGCTTCT
GACAGCACTCTTTCGAGAATTTCGATCCAGTCTTTGCGTCCGGGAGCCTCCCGCTGCGAC
TGCGGGCGGGTGTTAGGCAATAGAATATGCGATCTGTGGATATCCTA-GCTGC-------
------TATAGATAGCAGA---------------------TGTAAAT----CAGGGATGA
A-ATCCTAGCTGCTATAGATAGCATA--------TGTAAATCAGG---------------
------------------------------------------------------------
------------------------------------------------------------
--------------------------
>zm7 
----------TGTTAGGCAATAGAATATGCCAT----------------CTGTGG-ATAT
CCTAGC------------------TGCTATAGATAGCAGATGTAAA----TCAGGGATAG
AATCCTAGCTGCTATAGATAGT----------------------------AGATGTAAAT
CAGGGA-TTAGTTGCTAGATATAGCAGATGTAAATCAGGGATAAATCAG--GGGAATTAT
CCCTGCCTTGTAAAGC-AGGCCAGCCAGCTCTATATAATAGAAGGTGCCCCCCTCTCATT
GAGGTGTGGCCAATTGCCC-TCAACCCTGTTTCTCT--ACATGGTATCCGAGACCCAGGC
------------------------ATCGATCTAATTTCCCAACCCCCCC-----TCACCT
T--------------------------------------------------CTCTCCTCC
AGCCGCGCCGCCTT----------------------------------------------
----------------------------------AACCAGACCGCGCCGCCTGCCCTCTC
CTTCCCCTTCCCTGCGCCATGAGCACCATCTCCGATGCTGCCGATTCTGCTCCTGTCCTC
TGCCC-CTTTGCCACCATCAACATCAAGCTCCACGTCCCCATGACCCTGGAGTTGAAACC
TTCCAACTACACCAAGTGGCCGACGACGTTTCAGGCCACGTGTGGG-AAATTTGGGCTGC
TGCATCACCT---------CTCCACCTCGCGCCCCACCGATGTGGCATGGGCACATGCTG
ACTTCTGCGTCCGCGGATGGATGTACAACACCACCTCCGACGCCGTCATCAACCTCACCA
TGACCGACAGCACCCAGACGGCGAGCGCCCTTTGGAAGGCCATCGGCGAGGTGTTCCAGG
CAAACAAAGCT-CCCCGCGCCATCTTCCTGAATCACGAGTTTCACTCGATGACTCAGGGG
GACCTGTCCATTGACGCCTACTGCGTTCGCATGAAGGAGAAGGCCGACGAACTACGCGAC
GTTGGGTAGCCCGTATCTGAGCCCAACCTCATCCTCAACCTGCTGCATGGACTTAACGAG
GTCTACTCCGGCGTCGCCGGC-AACATCGCCGGACAGCAGCCCCTCACCCTCGCCACCGC
ACGCCATCAGCTACTCCTCAAAGAGCTGCGGCTGCAGAACAACGAGAAGACGCGTGCTGC
TGCTGCTGCCCTCCTAG------------CTAATGTTGGTGGTT-C-GCAGCAGCAGCAC
CAGCAGGGCGCCCGGCGCCCTAATACCAAAAAAGGCGGCCACCAGCCCTTCTACAACACC
TCTGG-------------------------------------------------------
------------------------------------------------------------
------------------------------------------------------------
------------------------------------------------------------
------------------------------------------------------------
------------------------------------------------------------
------------------------------------------------------------
------------------------------------------------------------
------------------------------------------------------------
------------------------------------------------------------
------------------------------------------------------------
------------------------------------------------------------
------------------------------------------------------------
------------------------------------------------------------
------------------------------------------------------------
------------------------------------------------------------
------------------------------------------------------------
------------------------------------------------------------
---------------------------------------------------------TGC
CACCATCAAATTCCTCGCTGCTCAAGGCACTCACCTTCGCCTCTCCTGCCCCTACACATC
TCCCCAAAATGGCAAGGCTGAATGTATCATCCGCACACTCAACAATTCCATTCGCACCAT
GCTTCTACATGCCTCCCTA----------CCACCCACATATTGGGCCGAGGGACTCCTTA
CAGCCTGCTACCTCCATAATAGGCGCCCATCCTCCTCTATTCAGCATGAAATTCCCTATA
CTCGTCTGCATAATCAACCACCAACTTATAGCCATCTGCGTG-TTTTTGGGTCTCTCTGT
TACCCCAACATGCAAGCAACCTCTAAACATAAGCTCGCCCCTCGCTCCACGGCATGCATC
TTCCTAGGATA-TCCTAGCTCACACAAAGGTTACCGCTGTCTCGACCTATCAACCCGTCG
CATCATCATCTCTCGCCATGTCACATTCGACGAGA-CCACCTTTCCCTTTGTAGCCACCT
CAGACGTCTCA---TCCTCTGCTTCCCTAGAATTCCTCCTCGACGACGATATGGTTTCGG
TGCCCTGTCCTACTGTTGTTGCAGGTGGGACTCCATCCTCGACGCCCGTGGTTGCTCCAT
CCCACTCGGATGTTGAGCAACCGCCCCCAGACGTTGCAGCCTCACATGACTCGCCTTCTG
CGACACCGGGCGGGCGTGGGTCCCGTG-CTCCCGCCTGGACCCGACGTGGTTCCCTTCCC
ACGAGTCTACGTCTGTCGTTCCCGTACGACGTCTACGTCC-GAGCCCGGCAGCTGTCCCA
GTAGCCCCTATGACT---------------------------------------------
---------------------------TCATCGCCTCCGCCGTCGCTGCGCGTCACTCGC
ACCATGACGGGTGCCATTCCTCGTGTCTGCTATGAGGGGCTGGCGGGCCACGACGTCACC
CTCACCATCGCCGCTTCCGACGAACTACCGCAGCGCGCTGGCCGACGCCAACTGGCGTGC
CGCGATGATGGATGAATATCAGGCCCTCGTCGACAACAACACCTGGGAGCTTGTTCCGCG
GCCCCCCGGAGCCAACGTCGTAACGGGGAAGTGGATCTTCCGGCACAAGTTCCATGCCGA
TGGGTCCCTTGCTCGCCACAAGGCTCG-CTGGGTTGTCCGTGGC-TTCTCCCAGCGCGAG
GGCGTTGACTACGACGAGACCTTCAGCCCGGTTGTCAAACCAGCTACCATACGGTCTGTA
CTCAGCATCGCTGCATCCCGCGCCTGGCCCATTCATCAACTGGACGTGAAGAACGCCTTT
CTTCACGGCCACCTCGAGGAGACTGTCTACTGCCAACAGCCGCCA-GGATTCGTCGACCC
TGGCGCT-CCAGATCACGTCTGCCATCTGCAGAAGT-CCTTGTATGGCCTGAAGCAGGCT
CCGTGGGCATGGTACCAGCGCTTCGCCACCTTTGTCCGGCACCTCGGCTTCGTCGCCTCC
ATCTCAGACACGTCTCTTTTCGTTCTACGAGAGGGGACAAGTCTCGCCTACCTACTGTTG
TACGTCGACGACATCATCCTCACCGCCTCGTCGTCGGCCCTGCTACAATGCATTATGACT
CGGTTGAGCTCCGAGTTTTCCATGACGGATCTTGGCGCCCTCCACC-ACTTCCTCGGCAT
CGCTGTCACGCGCTCCTCCGATGGTCTCTTCCTCTCCCAGCGACAGTACGCGGTCGAGCT
TCTTCAGCGCGCAGGCATGGCTGAGTGTCATCCGACATCGACACCTGTTGACACTCACGC
CAAGCTATCCGCGACCGACGGGGATCTACTGTCAGAGAAGGATGCATCAGAGTACAAGAG
CTTAGCGAGGGCTCTCCAGTACCTGACGTTGACTCGTCCTGATCTGGCATATGCTGTTCA
GCAGGTGTGCCTCTTCATGCACGCCCCGCGCGAGCCAAACCGTGCGCTGGTCAAGCGCAT
CTTACGCTTCGTCCAGGGGACTCTCTCCTCGGGTCTTCACATCGGCACCGGGTCTGTCAC
CAAGCTGACTGCCTACTCTGACGCCGACTGGGCAGGCTGCCCAGACTCTCGACGATCCAC
CTCTGGCTTCTGTGTCTATCTCGGCGACAATCTAGTTTCATGGTCCTCCAAGCGCTAGAC
CACGGTGTCCCGCTCTAGCGCCGAGGCCGAGTATCGGGCTGTGGCTCACGTTGTGGCTGA
GTGTTGCTGGCTTCGACAGTTACTCCAGGAGCTACACATCCAGCTGCCTTCTGCCACAGT
TGTCTTCTGCGACAATGTCAGCGCCGTCTACATGACGGCCAACCCCGTCCACCACAAGCG
AACGAAGCACATCGAGATCGACATTCACTTCATCCGCGAAAAGGTGGCCCTTGGTGAAAT
TCGGGTTCTCCATGTGCCCTCCTCTCACCAGTTCGCCGACATC-----------------
------------------------------------------------------------
------------------------------------------------------------
------------------------------------------------------------
------------------------------------------------------------
------------------------------------------------------------
------------------------------------------------------------
------------------------------------------------------------
------------------------------------------------------------
------------------------------------------------------------
-------------------------------------------ATGACTAAAGGGCTTTC
GACAACACTCTTTCGAGAATTTCGGTCCAGTCTTTGCGTCCGGGAGCCTCCCGCTGCGAC
TGCGGGCAGGTGTTAGGCAATAGAATATGCCATCTGTGGATATCCTA-GCTGC-------
------TATAAATAGCAGA---------------------TGTAAAT----CAGGGATAG
A-ATCCTAGCTGCTATAGATAGTAGA--------TGTAAATCAGGGA-TTAGTTGCTAGA
TATAGCAGATGTAAATCAGGGATAAATTAGGGGAATTATCCCTGCCTTGTAAAGCA-GGC
CAGCCAGCTCTATATAATAGAAGGTGCCCCCCTCTCATTGAGGTGTGGCCAATTGCCCTC
AACCCTGTTTCTCTACA---------
>zm6
----------TGTTAGGCAATAGAATATGCCAT----------------CTGTGG-ATAT
CCTAGC------------------TGCTATAGATAGCAGATGTAAA----TCAGGGATAG
AATCCTAGCTGCTATAGATAGT----------------------------AGATGTAAAT
CAGGGA-TTAGTTGCTAGATATAGCAGATGTAAATCAGGGATAAATCAG--GGGAATTAT
CCCTGCCTTGTAAAGC-AGGCCAGCCAGCTCTATATAATAGAAGGTGCCCCCCTCTCATT
GAGGTGTGGCCAATTGCCC-TCAACCCTCTTTCTCT--ACATGGTATCCGAGACCCAGGC
------------------------ATCGATCTAATTTCCCAACCCCCCCCCC--TCACCT
T--------------------------------------------------CTCTCCTCC
AGCCGCGCCGCCTT----------------------------------------------
----------------------------------AACCAGACTGTGCCGCCTGCCCTCTC
CTTCCCCTTCCCTGCGCCATGAGCACCATCTCCGATGCTGCCGATTCTGCTCCTGTCCTC
TGCCC-CTTTGCCACCATCAACATCAAGCTCCACGTCCCCATGACCCTGGAGTTGAAACC
TTCCAACTACACCAAGTGGTCGACGACGTTTCAGGCCACGTGTGGG-AAATTTGGGCTGC
TGCATCACCT---------CTCCACCTCGCGCCCCACCGATGCGGCATGGGCACAGGCTG
ACTTCTGCGTCCGCGGATGGATGTACAGCACCACCTCCGACGCCGTCCTCAACCTCGCCA
TGACCGACAGCACCCAGACGGCGAGCGCCCTTTGGAAGGCCATCGGCGAGGTGTTCCAGG
CAAACAAAGCT-CCCCGTGCCATCTTCCTGAATCACGAGTTTCACTCGATGACTCAGGGG
GACCTGTCCATTGACGCCTACTGCGTTCGCATGAAGGAGAAGGCCGACGAACTACGCGAC
GTTGGGCAGCCCGTATCTGAGCCCAACCTCGTCCTCAACCTGCTGCGTGGACTTAACGAG
GTCTACTCCGGCGTCGCCGAC-AACATCGCCGGACAGCAGCCCCTCACCCTCGCCACCGC
ACGCCATCAGCTACTCCTCAAAGAGCTGTCGCTGCAGAACGACGAGAAGACGCG---TGC
TGCTGCTGCCCTCCTAG------------CTAATGTTGGTGGTT-C-GCAGCAGCAGCAC
CAGCAGGGCGGCCGGCGCCCTAATACCAAAAAAGGCGGCCACCAGCCCTTCTACAACACC
TCTGGTAGCTTCTCCAACAACTCCGGCAACACCAGCACCAACAAACGTGTTCCCTGGGGC
TTTAATCCCTGGACTGGCGAACGTGTGGCCCCTAGAGAGCGCGTCACCCCTCCT--GGAC
AGCGCCGCCAG------------------GGAGGTTCTGGTGCCCAGGCTGGGCGCACCC
TGGGCATTCTCGGGTCTTCCCCGCAGGCCCACACCGCCTTCGCTCCACTCCAGGCGTCCT
CCAGCAGCTCCAACACCTCCACCAGCACCTGGGATGCAGCAGGTCTCATCGCTGCCCTGC
AAAACATGCAACTTCAGGGCAACTCGCCCTGGGTTGTTGACTCCGGCGCCTCTACGCACA
TGACGTCCTCGGATGGTATGCTTACTCAGCGCCTTCCCCCCTCCATCTCCTCAATAACAG
TAGGTAATGGCACTAGTATACCTGTTATGTCTAG-AGGTCATTCCGTCCTTCCTACACCT
ACAACAAATTTTGCTCTTAATAATATCCTTGTCGCCCCATCCATAGTCCGCAACCTGTTA
TCCGTTCGTCAATTCACTCGCGACAACAATTGTTCATTTGAATTTGACGCCCATGGTTTC
TCTATT-----------AAGGATCTCAGGACGGAACGCGTGATTCTCCGTTGTAACTGCG
AC-GGGGACCTATACACCATGCCTGCCTCCACACCTGGCGCTCCACCTCATGCTCTCCTG
GCTGCATCGTCAACTCTCTGGCATCAACGTCTCGGTCACCCCGCCCCCGCCGTTTTAGAG
CGTCTCAATAAACTTCATGTTATTTCCTGTAATAAAGTACAACACTCCCTATGTCACTCA
TGTCAACTAGGCAAGCATACGCGTCTACCTTTTAGTTCTTCGCATTCCATAACTCATGCA
CCCTTTGAACTCGTTCACTGTGATGTATGGACTTCACCCATCAATAGTCTGTCTGGTTTT
TCATATTACTTGGTCTGTTTGGATGATTACACTCACTACTGTTGGGTTTTTCCGCTCCGA
AAAAAATCTGATGTCCACCAACACTTAGT----CGAGCTTGCTGCCTCTGCCCAAACACA
ATTCAGCCTCCCCGTCAAATGCTTTCAGGCTGATAACGGCACTGAATTCGTAAACACTGC
CACCATCAAATTCCTCGCTGCTCAAGGCACTCACCTTCGCCTCTCCTGCCCCTACACATC
TCCCCAAAATGGCAAGGCTGAACGTATCATCCGCACACTCAACAATTCCATTCGCACCAT
GCTTCTACATGCCTCCCTA----------CCACCCACATATTGGGCCGAGGGACTCCTGA
CAGCCTGCTACCTCCATAATAGGCGCCCATCCTCCTCTATTCAGCATGAAATTCCCTATA
CTCGTCTGCATAATCAACCACCAACTTATAGCCATCTGCGTG-TTTTTGGGTCTCTCTGT
TACCCCAACATGCAAGCAACCTCTAAACATAAGCTCGCCCCTCGCTCCACGGCATGCATC
TTCCTAGGATA-TCCTAGCTCACACAAAGGTTACCGCTGTCTCGACCTATCAACCCGTCG
CATCATCATCTCTCGCCATGTCACATTCGACGAGA-CCACCTTTCCCTTTGCAGCCACCT
CAGACGTCTCG---CCCTCTGCTTCCCTAGAATTCCTCCTCGACGACGATATGGTTTCGG
TGCCCTGTCCTACTGTTGTTGCAGGTGGGACTCCATCCTCGACGCCCGTGGTTGCTCCAT
CCCACTCGGATGTTGAGCAACCGCCCCCAGACATTGCAGCCTCACATGACTCGCCTTCTG
CGACACCGGGCGGGCGT-GGTCCCGTG-CCCCCGCCTGGACCCGACGTGGTTCCCTTCCC
ACGAGTCTACGTCCGTCGTTCCCGTACGACGTCTACGTCC-GAGCC-GACAGCTGTCCCA
GCAGCCCCTATGACT---------------------------------------------
---------------------------TCATCGCCTCCGC---CGCCGCGCGTCACTCGC
ACCATGACGGGTGCCATTCCTCGTGTCTGCTATGAGGGGCTGGC-GGACACGACGTCACC
CTCACCATCGCCGCTTCCGACGAACTACCGCAGCGCGCTGGCCGACGCCAACTGGCGTGC
CGCGATGATGGATGAATATCAGGCCCTCGTCGACAACAACACCTGGGAGCTTGTTCCGCG
GCCCCCCGGAGCCAACGTCGTAACGGGGAAGTGGATCTTCCGGCACAAGTTCCATGTCGA
TGGGTCCCTTGCTCGCCACAAGGCTCG-CTGGGTTGTCCGTGGC-TTCTCCCAGCGCGAG
GGCGTTGACTACGACGAGACCTTCAGCCCGGTTGTCAAACCGGCTACCATACGGTCTGTA
CTCAGCATCGCTACATCCCGCGCCTGGCCCATTCATCAACTGGACGTGAAGAACGCCTTT
CTTCACGGCCACCTCGAGGAGACCGTCTACTGCCAACAGCCGCCA-GGATTCGTCGACCC
TGGCGCT-CCAGATCACGTCTGCCATCTGCAGAAGT-CCTTGTATGGCCTGAAGCAGGCT
CCGCGGGCATGGTACCAGCGCTTCGCCACCTTCGTCCGGCACCTCGGCTTCGTCGCCTCC
ATCTCCGACACGTCTCTTTTCGTTCTACAAGAGGGGACAAGTCTCGCCTACCTACTGTTG
TACGTCGACGACATCATCCTCACCGCCTCGTCGTCGGCCCTGCTACAACGCATTATGACT
CGGTTGAGCTCCGAGTTTTCCATGACGGATCTTGGCGCCCTCCACC-ACTTCCTCGGCAT
CGCTGTCACGCGCTCCTCCGATGGTCTCTTCCTCTCCCAGCGACAGTACGCGGTCGAGCT
TCTTCAGCGCGCAGGCATGGCTAAGTGTCATCCGACATCGACACCTGTTGACACTCACGC
CAAGCTATCCGCGACTGACGGGGATCTACTGTCAGAGAAGGATGCATCAGAGTACAGGAG
CTTAGCGGGGGCTCTCCAGTACCTGACGTTGACTCGTCCTGATCTGGCATATGCTGTTCA
GCAGGTGTGCCTCTTCATGCACGCCCCGCGCGAGCCTCACCGTGTGCTGGTCAAGCGCAT
CTTACGCTTCGTCCAGGGGACTCTCTCCTCGGGTCTTCACATTGGCACCGGGTCTGTCAC
CAAGCTGACTGCCTACTCTGACGCCGACTGGGCAGGCTGCCCAGACTCTCGACGATCCAC
CTCTGGCTTCTGTGTCTATCTCGGCGACAATCTAGTTTCATGGTCCTCCAAGCGCCAGAC
CACGGTGTCCAGCTCTAGCGCCGAGGCCGAGTATCGGGCTGTGGCTCACGTTGTGGCTGA
GTGCTGCTGGCTTCGACAGTTACTCCAGGAGCTACACATCCAGCTGCCTTCTGCCACAGT
TGTCTTCTGCGACAATGTCAGCGTCGTCTACATGACGGCCAACCCCGTCCACCACAAGCG
AACGAAGCACATCGAGATCGACATTCACTTCGTCCGCAAAAAGGTGGCCCTTGGTGAAAT
TCGGGTTCTCCATGTGCCCTCCTCTCACCAGTTCGCGGACATC-----------------
------------------------------------------------------------
------------------------------------------------------------
------------------------------------------------------------
------------------------------------------------------------
------------------------------------------------------------
------------------------------------------------------------
------------------------------------------------------------
------------------------------------------------------------
------------------------------------------------------------
-------------------------------------------ATGACTAAAGGGCTTCC
GACAGCACTCTTTCGAGAATTTCGATCCAGTCTTTGCGTCCGGGAGCCTCCCGCTGCGAC
TGCGGGCGGGTGTTAGGCAATAGAATATGCCATCTGTGGATATCCTA-GCTGC-------
------TATAGATAGCAGA---------------------TGTAAAT----CAGGGATAG
A-ATCCTAGCTGCTATAGATAGTAGA--------TGTAAATCAGGGA-TTAGTTGCTAGA
TATAGCAGATGTAAATCAGGGATAAATCAGGGGAATTATCCCTGCCTTGTAAAGCA-GGC
CAGCCAGCTCTATATAATAGAAGGTGCCCCCCTCTCATTGAGGTGTGGCCAATTGCCCTC
AACCCTCTTTCTCTACA---------
>zm9
----------TGTTAGGCAATAGAATATGCCAT----------------CTGTGG-ATAT
CCTAGC------------------TGCTATAGATAGCAGATGTAAA----TCAGGGATAG
AATCCTAGCTGCTATAGATAGC----------------------------AGATGTAAAT
CAGGGA-TTAGTTGCTAGATATAGCAGATGTAAATCAGGGATAAATCAG--GGGAATTAT
CCCTGCCTTGTAAAGC-AGGCCAGCCAGCTCTATATAATAGAAGGTG-CCCCCTCTCATT
GAGGTGTGGCCAATTGCCC-TCAACCCTGTTTCTCT--ACATGGTATCCGAGACCCAGGC
------------------------ATCGATCTAATTTCCCAACCCCCCCCCC----ACCT
T--------------------------------------------------CTCCCCTCC
AGCCGCGCCGCCTT----------------------------------------------
----------------------------------AACCAGACCGCGCCGCCTGCCCTCTC
CTTCCCCTTCCCTGCGCCATGAGCACCATCTCCGATGCTGCCGATTCTGCTCCTGTCCTC
TGCCC-CTTTGCCACCATCAACATCAAGCTCCACGTCCCCATGACCCTGGAGTTGAAACC
TTCCAACTACACCAAGTGGTCGACGACGTTTCAGGCCACGTGTGGG-AAATTTGGGCTGC
TGCATCACCT---------CTCCACCTCGCGCCCCACCGATGCGGCATGGGCACAGGCTG
ACTTCTGCGTCCGCGGATGGATGTACAGCACCACCTCCGACGCCGTCCTCAACCTCGCCA
TGACCGACAGCACCCAGACGGCGAGCGCCCTTTGGAAGGCCATCGGCGAGGTGTTCCAGG
CAAACAAAGCT-CCCCGCGCCATCTTCCTGAATCACGAGTTTCACTCGATGACTCAGGGG
GACCTGTCCATTGACGCCTACTGCGTTCGCATGAAGGAGAAGGCCGACGAACTACGCGAC
GTTGGGCAGCCCGTATCTGAGCCCAACCTCGTCCTCAACCTGCTGCGTGGACTTAACGAG
GTCTACTCCGGCGTCGCCGAC-AACATCGCCGGACAGCAGCCCCTCACCCTCGCCACCGC
ACGCCATCAGCTACTCCTCAAAGAGCTGCGGCTGCAGAACGACGAGAAGACGCG---TGC
TGCTGCTGCCCTCCTAG------------CTAATGTTGGTGGTT-C-GCAGCAGCAGCAC
CAGCAGGGCGGCCGGCGCCCTAATACCAAAAAAGGCGGCCACCAGCCCTTCTACAACACC
TCTGGTAGCTTCTCCAACAACTCCGACAACACCAGCACCAACAAACGTGTTCCCTGGGGC
TTTAATCCCTGGACTGGCGAACGTGTGGCCCCTGGAGAGCGCGTCACCCCTCCT--GGAC
AGCGCCGCCAA------------------GGAGGTTCTGGTGCCCAGGCTGGGCGCACCC
TGGGCATTCTCGAGTCTTCCCCGCAGGCCCACACCGCCTTCGCTCCACTCCAGGCGTCCT
CCAGCAGCTCCAACACCTCCACCAGCACCTGGGATGCAGCAGGCCTCATCGCTGCCCTGC
AAAACATGCAACTTCAGGGCAACTCGCCCTGGGTTGTTGACTCCGGCGCCTCTACGCACA
TGACGTCCTCGGATGGTATGCTTACTCAGCGCCTTCCCCCCTCCATCTCCTCAATAACAG
TAGGTAATGGCACTAGTATACCTGTTATGTCTAG-AGGTCATTCCGTCCTTCCTACACCT
ACAACAAATTTTGCTCTTAATAATATCCTTGTCGCCCCATCCATAGTCCGCAACCTGTTA
TCCGTTCGTCAATTCACTCGCGACAACAATTGTTCCTTTGAATTTGACGCCCATGGTTTC
TCTATT-----------AAGGATCTCAGGACGGAACGCGTGATTCTCCGTTGTAACTGCG
AC-GGGGACCTATACACCATGCCTGCCTCCACACCTGGCGCTCCACCTCATGCTCTCCTG
GCTGCATCGTCAACTCTCTGGCATCAACGTCTCGGTCACCCCGCCCCCGCCGTTTTAGAG
CGTCTCAATAAACTTCATGTTATTTCCTGTAATAAAGTACAACACTCCCTATGTCACTCA
TGTCAACTAGGCAAGCATACGCGTCTACCTTTTAGTTCTTCGCATTCCATAACTCATGCA
CCCTTTGAACTCGTTCACTGTGATGTATGGACTTCACCCATCAATAGTCTGTCTGGTTTT
TCATATTACTTGGTCTGTTTGGATGATTACACTCACTATTGTTGGGTTTTTCCGCTCCGA
AAAAAATCTGATGTCCACCAACACTTAGT----CGAGCTTGCTGCCTCTGCCCAAACACA
ATTCAGCCTCCCCGTCAAATGCTTTCAGGCTGATAACGGCACTGAATTCGTAAACACTGC
CACCATCAAATTCCTCGCTGCTCAAGGCACTCACCTTCGCCTCTCCTGCCCCTACACATC
TCCCCAAAATGGCAAGGCTGAACGTATCATCCGCACACTCAACAATTCCATTCGCACCAT
GCTTCTACATGCTTCCCTA----------CCACCCACATATTGGGCCGAGGGACTCCTGA
CAGCCTGCTACCTCCATAATAGGCGCCCATCCTCCTCTATTCAGCATGAAATTCCCTATA
CTCGTCTGCATAATCAACCACCAACTTATAGCCATCTGCGTG-TTTTTGGGTCTCTATGT
TACCCCAACATGCAAGCAACCTCTAAACATAAGCTCGCCCCTCGCTCCACGCCATGCATC
TTCCTAGGATA-TCCTAGCTCACACAAAGGTTACCGCTGTCTCGACCTATCAACCCGTCG
CATCATCATCTCTCGCCATGTCACATTCGACGAGA-CCACCTTTCCCTTTGCAGCCACCT
CAGACGTCTCG---TCCTCTGCTTCCCTAGAATTCCTCCTCGACGACGATATGGTTTCGG
TGCCCTGTCCTACTGTTGTTGCAGGTGGGACTCCATCCTCGACGCCCGTGGTTGCTCCAT
CCCACTCGGATGTTGAGCAACCGCCCCCAGACGTTGCAGTCTCACATGACTCGCCTTCTG
CGACACCGGGCGGGCGT-GGTCCCGTG-CCCCCGCCTGGACCCGACGTGGTTCCCTTCCC
ACGAGTCTACGTCCGTCGTTCCCGTACGACGTCTACGTCC-GAGCC-GGCAGCTGTCCCA
GCAGCCCCTATGACT---------------------------------------------
---------------------------TCCTCGCCTCCGCCGTCGCCGCGCGTCACTCGC
ACCATGACGGGTGCCATTCCTCGTGTCTGCTATGAGGGGCTGGC-GGCCACGACGTCATC
CTCACCATCGCCGCTTCCGACAAACTACCGCAGCGCGCTGGCCGACGCCAACTGGCGTGC
CGCGATGATGGATGAATATCAGGCCCTCGTCGACAACAACACCTGGGAGCTTGTTCCGCG
GCCCCCCGGAGCCAACGTCGTAACGGGGAAGTGGATCTTCCGGCACAAGTTCCATGCCGA
TGGGTCCCTTGCTCGCCACAAGGCTCG-CTGGGTTGTCCGTGGC-TTCTCCCAGCGCGAG
GGCATTGACTACGACGAGACCTTCAGCCCGGTTGTCAAACCGGCTACCATACGGTCTGTA
CTCAGCATCGCTGCATCCCGCGCCTGGCCCATTCATCAACTGGACGTGAAGAACGCCTTT
CTTCACGGCCACCTCGAGGAGACCGTCTACTGCCAACAGCCGCCA-GGATTCGTCGACCC
TGGCGCT-CCAGATCACGTCTGCCATCTGCAGAAGT-CCTTGTATGGCCTGAAGCAGGCT
CCGCGGGCATGGTACCAGCGCTTCGCCACCTTCGTCCGGCACCTCGGCTTCGTCGCCTCC
ATCTCCGACACGTCTCTTTTCGTTCTACGAGAGGGGACAAGTCTCGCCTACCTACTGTTG
TACGTCGACGACATCATCCTCACCGCCTCGTCGTCGGCCCTGCTACAACGCATTATGACT
CGGTTGAGCTCCGAGTTTTCCATGACGGATCTTGGCGCCCTCCACC-ACTTCCTCGGCAT
CGCTGTCACGCGCTCCTCCGATGGTCTCTTCCTCTCCCAGCGACAGTACGCGGTCGAGCT
TCTTCAGCGCGCAGGCATGGCTGAGTGTCATCCGACATCGACACCTGTTGACACTCACGC
CAAGCTATCTGCGACCGACGGGGATCTAATGTCTGAGAAGGATGCATCAGAGTACAGGAG
CTTAGCGGGGGCTCTCCAGTACCTGACGTTGACTCGTCCTGATCTGGCATATGCTGTTCA
GCAGGTGTGCCTCTTCATGCACGCCCCGCGCGAGCCTCACCGTGCGCTGGTCAAGCGCAT
CTTACGCTTCGTCCAGGGGACTCTCTCCTCGGGTCTTCACATTGGCACCGGGTCTGTCAC
CAAGCTGACTGCCTACTCTGACGCCGACTGGGCAGGCTGCCCAGACTCTCGACGATCCAC
CTCTGGCTTCTGTGTCTATCTCGGCGACAATCTAGTTTCATGGTCCTCCAAGCGCCAGAC
CACGGTGTCCCGCTCTAGCGCCGAGGCCGAGTATCGGGCTGTGGCTCACGTTGTGGCTGA
GTGCTGCTGGCTTCGACAGTTACTCCAGGAGCTACACATCCAGCTGCCTTCTGCCACAGT
TGTCTTCTGCGACAATGTCAGCGCCGTCTACATGACGGCCAACCCCGTCCACCACAAGCG
AACGAAGCACATCGAGATCGACATTCACTTCGTCCGCGAAAAGGTGGCCCTTGGTGAAAT
TCGGGTTCTCCATGTGCCCTCCTCTCACCAGTTCGCCGACATC-----------------
------------------------------------------------------------
------------------------------------------------------------
------------------------------------------------------------
------------------------------------------------------------
------------------------------------------------------------
------------------------------------------------------------
------------------------------------------------------------
------------------------------------------------------------
------------------------------------------------------------
-------------------------------------------ATGACTAAAGGGCTTCC
GACAGCACTCTTTCGAGAATTTCGATCCAGTCTTTGCGTCCGGGAGCCTCCCGCTGCGAC
TGCGGGCGGGTGTTAGGCAATAGAATATGCCATCTGTGGATATCCTA-GCTGC-------
------TATAGATAGCAGA---------------------TGTAAAT----CAGGGATAG
A-ATCCTAGCTGCTATAGATAGCAGA--------TGTAAATCAGGGA-TTAGTTGCTAGA
TATAGCAGATGTAAATCAGGGATAAATCAGGGGAATTATCCCTGCCTTGTAAAGCA-GGC
CAGCCAGCTCTATATAATAGAAGGTG-CCCCCTCTCATTGAGGTGTGGCCAATTGCCCTC
AACCCTGTTTCTCTACAG--------
>zm11
---------GTGTTAGGCAATAGAATATGCCAT----------------CTGTGG-ATAT
CCTAGC------------------TGCTATAGATAGCAGATGTAAA----TCAGGGATAG
AATCCTAGCTGCTATAGATAGC----------------------------AGATGTAAAT
CAGGGA-TTAGTTGCTAGATATAGCAGATGTAAATCAGGGATAAATCAG--GGGAATTAT
CCCTGCCTTGTAAAGC-AGGCCAGCCAGCTCTATATAATAGAAGGTG-CCCCCTCTCATT
GAGGTGTGGCCAATTGCCC-TCAACCCTGTTTCTCT--ACATGGTATCAGAGACCCAGGC
------------------------ATCGATCTAATTTCCCAACCCCCCCCCCCCTCACCT
T--------------------------------------------------CTCTCCTCC
AGCCGCGCCGCCTT----------------------------------------------
----------------------------------AACCAGACCGCGCCGTCTGCCCTCTC
CTTCCCCTTCCCTGCACCATGAGCACCATCTCCGATGCTGCCGATTCTGCTCCTGTCCTC
TGCCC-CTTTGCCACCATCAACATCAAGCTCCACGTCCCCATGACCCTGGAGTTGAAACC
TTCCAACTACACCAAGTGGTCGACGACGTTTCAGGCCACGTGTGGG-AAATTTGGGCTGC
TGCATCACCT---------CTCCACCTCGCGCCCCACCGATGCGGCATGGGCACAGGCTG
ACTTCTGCGTCCGCGGATGGATGTACAGCACCACCTCCGACGCCGTCCTCAACCTCGCCA
TGACCGACAGCACCCAGACGGCGAGCGCCCTTTGGAAGGCCATCGGCGAGGTGTTCCAGG
CAAACAAAGCT-CCCCGCGCCATCTTCCTGAATCACGAGTTTCACTCGATGACTCAGGGG
GACCTATCCATTGACGCCTACTGCGTTCGCATGAAGGAGAAGGCCGACGAACTACGCGAC
GTTGGGCAGCCCGTATCTGAGCCCAACCTCGTCCTCAACCTGCTGCGTGGACTTAACGAG
GTCTACTCCGGCGTCGCCGAC-AACATCGCCGGACAGCAACCCCTCACCCTCGCCACCGC
ACGCCATCAGCTACTCCTCAAAGAGCTGCGGTTGCAGAACGACGAGAAGACGCG---TGC
TGCTGCTGCCCTCCTAG------------CTAATGTTGGTGGTT-C-GCAGCAGCAGCAC
CAGCAGGGCGGCCGGCGCCCTAATACCAAAAAAGGCGGCCACCAGCCCTTCTACAACACC
TCTGGTAGCTTCTCCAACAACTCCGGCAACAACAGCACCAACAAACGTGTTCCCTGGGGC
TTTAATCCCTGGACTGGCGAACGTGTGGCCCCTGGAGAGCGCGTCACCCCTCCT--GGAC
AGCGCCGCCAG------------------GGAGGTTCTGGTGCCCAGGCTGGGCGCACCC
TGGGCATTCTCGGGTCTTCCCCGCAGGCCCACACCGCCTTCGCTCCACTCCAGGCGTCCT
CCAGCAGCTCCAACACCTCCACCAGCACCTGGGATGCAGCAGGCCTCATCGCTGCCCTGC
AAAACATGCAACTTCAGGGCAACTCGCCCTGGGTTGTTGACTCCGGCGCCTCTACGCACA
TGACGTCCTCGGATGGTATGCTTACTCAGCGCCTTCCCCCCTCCATCTCCTCAATAACAG
TAGGTAATGGCACTAGTATACCTGTTATGTCTAG-AGGTCATTCCGTCCTTCCTACACCT
ACAACAAATTTTGCTCTTAATAATATCCTTGTCGCCCCATCCATAGTCCGCAACCTGTTA
TCCGTTCGTCAATTCACTCGCGACAACAATTGTTCCTTTGAATTTGACGCCCATGGTTTC
TCTATT-----------AAGGATCTCAGGACGGAACGCGTGATTCTCCGTTGTAACTGCG
AC-GGGGACCTATACACCATGCCTGCCTCCACACCTGGCGCTCCACCTCATGCTCTCCTG
GCTGCATCGTCAACTCTCTGGCATCAACGTCTCGGTCACCCCGCCCCCGCCGTTTTAGAG
CGTCTCAATAAACTTCATGTTATTTCCTGTAATAAAGTACAACACTCCCTATGTCACTCA
TGTCAACTAGGCAAGCATACGCGTCTACCTTTTAGTTCTTCGCATTCCATAACTCATGCA
CCCTTTGAACTCGTTCACTGTGATGTATGGACTTCACCCATCAATAGTCTGTCTGGTTTT
TCATATTACTTGGTCTGTTTGGATGATTACACTCACTACTGTTGGGTTTTTCCGCTCCGA
AAAAAATCTGATGTCCACCAACACTTAGT----CGAGCTTGCTGCCTCTGCCCAAACACA
ATTCAGCCTCCCCGTCAAATGCTTTCAGGCTGATAACGACACTGAATTCGTAAACACTGC
CACCATCAAATTCCTCGCTGCTCAAGGCACTCACCTTCGCCTCTCCTGCCCCTACACATC
TCCCCAAAATGGCAAGGCTGAACGTATCATCCGCACACTCAACAATTCCATTCGCACCAT
GCTTCTACATGCTTCACTA----------CCACCCACATATTGGGCCGAGGGACTCCTGA
CAGCCTGCTACCTCCATAATAGGCGCCCATCCTCCTCTATTCAGCATGAAATTCCCTATA
CTCGTCTGCATAATCAACCACCAACTTATAGCCATCTGCGTG-TTTTTGGGTCTCTCTGT
TACCCCAACATGCAAGCAACCTCTAAACATAAGCTCGCCCCTCGCTCCACGGCATGCATC
TTCCTAGGATA-TCCTAGCTCACACAAAGGTTACCGCTGTCTCGACCTATCAACTCGTCG
CATCATCATCTCTCGCCATGTCACATTCGACGAGA-CCACCTTTCCCTTTGCAGCCACCT
CAGACGTCTCG---TCCTCTGCTTCCCTAGAATTCCTCCTCGACGACGATATGGTTTCGG
TGCCCTGTCCTACTGTTGTTGCAGGTGGGACTCCATTCTCGACGCCCGTGGTTGCTCCAT
CCCACTCGGATGTTGAGCAACCGCCCCCAGACGTTGCAGCCTCACATGACTCGCCTTCTG
CGACACCGGGCGGGCGT-GGTCCCGTG-CCCCCGCCTGGACCCGACGTGGTTCCCTTCCC
ACAAGTCTACGTCCGTCGTTCCCGTACGACGTCTACGTCC-GAGCC-GGCAGCTGTCCCA
GCAGCCCCTATGACT---------------------------------------------
---------------------------TCATCGCCTCCGCCGTCGCCGCGCGTCACTCGC
ACCATGACGGGTGCCATTCCTCGTGTCTGCTATGAGGGGCTGGC-GGCCACGACGTCATC
CTCACCATCGCCGCTTCCGACAAACTACCGCAGCGCGCTGGCTGACGCCAACTGGCGTGC
CGCGATGATGGATGAATATCAGGCCCTCGTCGACAACAACACCTGGGAGCTTGTTCCGCG
GCCCCCCGGAGCCAACGTCGTAACGGGGAAGTGGATCTTCCGGCACAAGTTCCATGCCGA
TGGGTCCCTTGCTCGCCACAAGGCTCG-CTGGGTTGTCCGTGGC-TTCTCCCAGCGCGAG
GGCGTTGACTACGATGAGACCTTCAGCCCGGTTGTCAAACCGGCTACCATACGGTCTGTA
CTCAGCATCGCTGCATCCCGCGCCTGGCCCATTCATCAACTGGACGTGAAGAACGCCTTT
CTTCACGGCCACCTCGAGGAGACCGTCTACTGCCAACAGCCGCCAGGGATTCGTCGACCC
TGGCGCTCCCAGATCACGTCTGCCATCTGCAGAAGTCCCTTGTATGGCCTGAAGCAGGCT
CCGCGGGCATGGTACCAGCGCTTCGCCACCTTCGTCCGGCACCTCGGCTTCGTCGCCTCC
ATCTCCGACACGTCTCTTTTCGTTCTACGAGAGGGGACAAGTCTCGCCTACCTACTGTTG
TACGTCGACGACATCATCCTCACCGCCTCGTCGTCGGCCCTGCGACAACGCATTATGACT
CGGTTGAGCTCCGAGTTTTCCATGACGGATCTTGGCGCCCTCCACC-ACTTCCTCGGCAT
CGCTGTCACGCGCTCCTCCGATGGTCTCTTCCTCTCCCAGCGACAGTACGCGGTCGAGCT
TCTTCAGCGCGCAGGCATGGCTGAGTGTCATCCGACATCGACGCCTGTTGACACTCACGC
CAAGCTATCTGCGACCGACGGGGATCTACTGTCAGAGAAGGATGCATCAGAGTACAGGAG
CTTAGCGGGGGCTCTCCAGTACCTGACGTTGACTCGTCCTGATCTGGCATATGCTGTTCA
ACAGGTGTGCCTCTTCATGCACGCCCCGCGCGAGCCTCACCGTGCGCTGGTCAAGCGCAT
CTTACGCTTCGTCCAGGGGACTCTCTCCTCGGGTCTTCACATTGGCACCGGGTCTGTCAC
CAAGCTGACTGCCTACTCTGACGCCGACTGGGCAGGCTGCCCAGACTCTCGACGATCCAC
CTCTGGCTTCTGTGTCTATCTCGGCGACAATCTAGTTTCATGGTCCTCCAAGCGCCAGAC
CACGGTGTCCCGCTCTAGCGCCGAGGCCGAGTATCGGGCTGTGGCTCACGTTGTGGCTGA
GTGCTGCTGGCTTCGACAGTTACTCCAGGAGCTACACATCCAGCTGTCGTCTGCCACAGT
TGTCTTCTGCGACAATGTCAGCGCCGTCTACATGACGGCCAACCCCGTCCACCACAAGCG
AACGAAGCACATCGAGATCGACATTCACTTCGTCCGCGAAAAGGTGGCCCTTGGTGAAAT
TCGGGTTCTCCATGTGCCCTCCTCTCACCAGTTCGCCGACATC-----------------
------------------------------------------------------------
------------------------------------------------------------
------------------------------------------------------------
------------------------------------------------------------
------------------------------------------------------------
------------------------------------------------------------
------------------------------------------------------------
------------------------------------------------------------
------------------------------------------------------------
-------------------------------------------ATGACTAAAGGGCTTCC
GACAGCACTCTTTCGAGAATTTCGATCCAGTCTTTGCGTCCGGGAGCCTCCCGCTGCGAC
TGCGGGCGGGTGTTAGGCAATAGAATATGCCATCTGTGGATATCCTA-GCTGC-------
------TATAGATAGCAGA---------------------TGTAAAT----CAGGGATAG
A-ATCCTAGCTGCTATAGATAGCAGA--------TGTAAATCAGGGA-TTAGTTGCTAGA
TATAGCAGATGTAAATCAGGGATAAATCAGGGGAATTATCCCTGCCTTGTAAAGCA-GGC
CAGCCAGCTCTATATAATAGAAGGTG-CCCCCTCTCATTGAGGTGTGGCCAATTGCCCTC
AACCCTGTTTCTCTACA---------
>zm12
---------GTGTTAGGCAATAGAATATGCCAT----------------CTGTGG-ATAT
CCTAGC------------------TGCTATAGATAGCAGATGTAAA----TCAGGGATAG
AATCCTAGCTGCTATAGATAGC----------------------------AGATGTAAAT
CAGGGA-TTAGTTGCTAGATATAGCAGATGTAAATCAGGGATAAATCAG--GGGAATTAT
CCCTGCCTTGTAAAGC-AGGCCAGCCAGCTCTATATAATAGAAGGTG-CCCCCTCTCATT
GAGGTGTGGCCAATTGCCC-TCAACCCTGTTTCTCT--ACATGGTATCAGAGACCCAGGC
------------------------ATCGATCTAATTTCCCAACCCCCCCCCCCCTCACCT
T--------------------------------------------------CTCTCCTCC
AGCCGCGCCGCCTT----------------------------------------------
----------------------------------AACCAGACCGCGCCGTCTGCCCTCTC
CTTCCCCTTCCCTGCACCATGAGCACCATCTCCGATGCTGCCGATTCTGCTCCTGTCCTC
TGCCC-CTTTGCCACCATCAACATCAAGCTCCACGTCCCCATGACCCTGGAGTTGAAACC
TTCCAACTACACCAAGTGGTCGACGACGTTTCAGGCCACGTGTGGG-AAATTTGGGCTGC
TGCATCACCT---------CTCCACCTCGCGCCCCACCGATGCGGCATGGGCACAGGCTG
ACTTCTGCGTCCGCGGATGGATGTACAGCACCACCTCCGACGCCGTCCTCAACCTCGCCA
TGACCGACAGCACCCAGACGGCGAGCGCCCTTTGGAAGGCCATCGGCGAGGTGTTCCAGG
CAAACAAAGCT-CCCCGCGCCATCTTCCTGAATCACGAGTTTCACTCGATGACTCAGGGG
GACCTATCCATTGACGCCTACTGCGTTCGCATGAAGGAGAAGGCCGACGAACTACGCGAC
GTTGGGCAGCCCGTATCTGAGCCCAACCTCGTCCTCAACCTGCTGCGTGGACTTAACGAG
GTCTACTCCGGCGTCGCCGAC-AACATCGCCGGACAGCAACCCCTCACCCTCGCCACCGC
ACGCCATCAGCTACTCCTCAAAGAGCTGCGGTTGCAGAACGACGAGAAGACGCG---TGC
TGCTGCTGCCCTCCTAG------------CTAATGTTGGTGGTT-C-GCAGCAGCAGCAC
CAGCAGGGCGGCCGGCGCCCTAATACCAAAAAAGGCGGCCACCAGCCCTTCTACAACACC
TCTGGTAGCTTCTCCAACAACTCCGGCAACAACAGCACCAACAAACGTGTTCCCTGGGGC
TTTAATCCCTGGACTGGCGAACGTGTGGCCCCTGGAGAGCGCGTCACCCCTCCT--GGAC
AGCGCCGCCAG------------------GGAGGTTCTGGTGCCCAGGCTGGGCGCACCC
TGGGCATTCTCGGGTCTTCCCCGCAGGCCCACACCGCCTTCGCTCCACTCCAGGCGTCCT
CCAGCAGCTCCAACACCTCCACCAGCACCTGGGATGCAGCAGGCCTCATCGCTGCCCTGC
AAAACATGCAACTTCAGGGCAACTCGCCCTGGGTTGTTGACTCCGGCGCCTCTACGCACA
TGACGTCCTCGGATGGTATGCTTACTCAGCGCCTTCCCCCCTCCATCTCCTCAATAACAG
TAGGTAATGGCACTAGTATACCTGTTATGTCTAG-AGGTCATTCCGTCCTTCCTACACCT
ACAACAAATTTTGCTCTTAATAATATCCTTGTCGCCCCATCCATAGTCCGCAACCTGTTA
TCCGTTCGTCAATTCACTCGCGACAACAATTGTTCCTTTGAATTTGACGCCCATGGTTTC
TCTATT-----------AAGGATCTCAGGACGGAACGCGTGATTCTCCGTTGTAACTGCG
ACGGGGGACCTATACACCATGCCTGCCTCCACACCTGGCGCTCCACCTCATGCTCTCCTG
GCTGCATCGTCAACTCTCTGGCATCAACGTCTCGGTCACCCCGCCCCCGCCGTTTTAGAG
CGTCTCAATAAACTTCATGTTATTTCCTGTAATAAAGTACAACACTCCCTATGTCACTCA
TGTCAACTAGGCAAGCATACGCGTCTACCTTTTAGTTCTTCGCATTCCATAACTCATGCA
CCCTTTGAACTCGTTCACTGTGATGTATGGACTTCACCCATCAATAGTCTGTCTGGTTTT
TCATATTACTTGGTCTGTTTGGATGATTACACTCACTACTGTTGGGTTTTTCCGCTCCGA
AAAAAATCTGATGTCCACCAACACTTAGT----CGAGCTTGCTGCCTCTGCCCAAACACA
ATTCAGCCTCCCCGTCAAATGCTTTCAGGCTGATAACGACACTGAATTCGTAAACACTGC
CACCATCAAATTCCTCGCTGCTCAAGGCACTCACCTTCGCCTCTCCTGCCCCTACACATC
TCCCCAAAATGGCAAGGCTGAACGTATCATCCGCACACTCAACAATTCCATTCGCACCAT
GCTTCTACATGCTTCACTA----------CCACCCACATATTGGGCCGAGGGACTCCTGA
CAGCCTGCTACCTCCATAATAGGCGCCCATCCTCCTCTATTCAGCATGAAATTCCCTATA
CTCGTCTGCATAATCAACCACCAACTTATAGCCATCTGCGTG-TTTTTGGGTCTCTCTGT
TACCCCAACATGCAAGCAACCTCTAAACATAAGCTCGCCCCTCGCTCCACGGCATGCATC
TTCCTAGGATA-TCCTAGCTCACACAAAGGTTACCGCTGTCTCGACCTATCAACTCGTCG
CATCATCATCTCTCGCCATGTCACATTCGACGAGA-CCACCTTTCCCTTTGCAGCCACCT
CAGACGTCTCG---TCCTCTGCTTCCCTAGAATTCCTCCTCGACGACGATATGGTTTCGG
TGCCCTGTCCTACTGTTGTTGCAGGTGGGACTCCATTCTCGACGCCCGTGGTTGCTCCAT
CCCACTCGGATGTTGAGCAACCGCCCCCAGACGTTGCAGCCTCACATGACTCGCCTTCTG
CGACACCGGGCGGGCGT-GGTCCCGTG-CCCCCGCCTGGACCCGACGTGGTTCCCTTCCC
ACAAGTCTACGTCCGTCGTTCCCGTACGACGTCTACGTCC-GAGCC-GGCAGCTGTCCCA
GCAGCCCCTATGACT---------------------------------------------
---------------------------TCATCGCCTCCGCCGTCGCCGCGCGTCACTCGC
ACCATGACGGGTGCCATTCCTCGTGTCTGCTATGAGGGGCTGGC-GGCCACGACGTCATC
CTCACCATCGCCGCTTCCGACAAACTACCGCAGCGCGCTGGCTGACGCCAACTGGCGTGC
CGCGATGATGGATGAATATCAGGCCCTCGTCGACAACAACACCTGGGAGCTTGTTCCGCG
GCCCCCCGGAGCCAACGTCGTAACGGGGAAGTGGATCTTCCGGCACAAGTTCCATGCCGA
TGGGTCCCTTGCTCGCCACAAGGCTCG-CTGGGTTGTCCGTGGC-TTCTCCCAGCGCGAG
GGCGTTGACTACGATGAGACCTTCAGCCCGGTTGTCAAACCGGCTACCATACGGTCTGTA
CTCAGCATCGCTGCATCCCGCGCCTGGCCCATTCATCAACTGGACGTGAAGAACGCCTTT
CTTCACGGCCACCTCGAGGAGACCGTCTACTGCCAACAGCCGCCA-GGATTCGTCGACCC
TGGCGCT-CCAGATCACGTCTGCCATCTGCAGAAGT-CCTTGTATGGCCTGAAGCAGGCT
CCGCGGGCATGGTACCAGCGCTTCGCCACCTTCGTCCGGCACCTCGGCTTCGTCGCCTCC
ATCTCCGACACGTCTCTTTTCGTTCTACGAGAGGGGACAAGTCTCGCCTACCTACTGTTG
TACGTCGACGACATCATCCTCACCGCCTCGTCGTCGGCCCTGCGACAACGCATTATGACT
CGGTTGAGCTCCGAGTTTTCCATGACGGATCTTGGCGCCCTCCACC-ACTTCCTCGGCAT
CGCTGTCACGCGCTCCTCCGATGGTCTCTTCCTCTCCCAGCGACAGTACGCGGTCGAGCT
TCTTCAGCGCGCAGGCATGGCTGAGTGTCATCCGACATCGACGCCTGTTGACACTCACGC
CAAGCTATCTGCGACCGACGGGGATCTACTGTCAGAGAAGGATGCATCAGAGTACAGGAG
CTTAGCGGGGGCTCTCCAGTACCTGACGTTGACTCGTCCTGATCTGGCATATGCTGTTCA
ACAGGTGTGCCTCTTCATGCACGCCCCGCGCGAGCCTCACCGTGCGCTGGTCAAGCGCAT
CTTACGCTTCGTCCAGGGGACTCTCTCCTCGGGTCTTCACATTGGCACCGGGTCTGTCAC
CAAGCTGACTGCCTACTCTGACGCCGACTGGGCAGGCTGCCCAGACTCTCGACGATCCAC
CTCTGGCTTCTGTGTCTATCTCGGCGACAATCTAGTTTCATGGTCCTCCAAGCGCCAGAC
CACGGTGTCCCGCTCTAGCGCCGAGGCCGAGTATCGGGCTGTGGCTCACGTTGTGGCTGA
GTGCTGCTGGCTTCGACAGTTACTCCAGGAGCTACACATCCAGCTGTCGTCTGCCACAGT
TGTCTTCTGCGACAATGTCAGCGCCGTCTACATGACGGCCAACCCCGTCCACCACAAGCG
AACGAAGCACATCGAGATCGACATTCACTTCGTCCGCGAAAAGGTGGCCCTTGGTGAAAT
TCGGGTTCTCCATGTGCCCTCCTCTCACCAGTTCGCCGACATC-----------------
------------------------------------------------------------
------------------------------------------------------------
------------------------------------------------------------
------------------------------------------------------------
------------------------------------------------------------
------------------------------------------------------------
------------------------------------------------------------
------------------------------------------------------------
------------------------------------------------------------
-------------------------------------------ATGACTAAAGGGCTTCC
GACAGCACTCTTTCGAGAATTTCGATCCAGTCTTTGCGTCCGGGAGCCTCCCGCTGCGAC
TGCGGGCGGGTGTTAGGCAATAGAATATGCCATCTGTGGATATCCTA-GCTGC-------
------TATAGATAGCAGA---------------------TGTAAAT----CAGGGATAG
A-ATCCTAGCTGCTATAGATAGCAGA--------TGTAAATCAGGGA-TTAGTTGCTAGA
TATAGCAGATGTAAATCAGGGATAAATCAGGGGAATTATCCCTGCCTTGTAAAGCA-GGC
CAGCCAGCTCTATATAATAGAAGGTG-CCCCCTCTCATTGAGGTGTGGCCAATTGCCCTC
AACCCTGTTTCTCTACA---------
>zm10
----------TGTTAGGCAATAGAATATGCCAT----------------CTGTGG-ATAT
CCTAGC------------------TGCTATAGATAGCAGATGTAAA----TCAGGGATAG
AATCCTAGCTGCTATAGATAGC----------------------------AGATGTAAAT
CAGGGA-TTAGTTGCTAGATATAGCAGATGTAAATCAGGGATAAATCAG--GGGAATTAT
CCCTGCCTTGTAAAGC-AGGCCAGCCAGCTCTATATAATAGAAGGTG-CCCCCTCTCATT
GAGGTGTGGCCAATTGCCC-TCAACCCTGTTTCTCT--ACATGGTATCGGAGACCCAGGC
------------------------ATCGATCTAATTTCCCAACCCCCCCCCC--TCACCT
T--------------------------------------------------CTCTCCTCC
AGCCGCGCCGCCTT----------------------------------------------
----------------------------------AACCAGACCGCGCCGTCTGCCCTCTC
CTTCCCCTTCCCTGCGCCATGAGCACCATCTCCGATGCTGCCGATTCTGCTCCTGTCCTC
TGCCC-CTTTGCCACCATCAACATCAAGCTCCACGTCCCCATGACCCTGGAGTTGAAACC
TTCCAACTACACCAAGTGGTCGACGACGTTTCAGGCCACGTGTGGG-AAATTTGGGCTGC
TGCATCACCT---------CTCCACCTCGCGCCCCACCGATGCGGCATGGGCACAGGCTG
ACTTCTGCGTCCGCGGATGGATGTACAGCACCACCTCCGACGCCGTCCTCAACCTCGCCA
TGACCGACAGCACCCAGACGGCGAGCGCCCTTTGGAAGGCCATCGGCGAGGTGTTCCAGG
CAAACAAAGCT-CCCCGCGCCATCTTCCTGAATCACGAGTTTCACTCGATGACTCAGGGG
GACCTGTCCATTGACGCCTACTGCGTTCGCATGAAGGAGAAGGCCGACGAACTACGCGAC
GTTGGGCAGCCCGTATCTGAGCCCAACCTCGTCCTCAACCTGCTGCGTGGACTTAACGAG
GTCTACTCCGGCGTCGCCGAC-AACATCGCCGGACAGCAGCCCCTCACCCTCGCCACCGC
ACGCCATCAGCTACTCCTCAAAGAGCTGCGGCTGCAGAACAACGAGAAGACGCG---TGC
TGCTGCTGCCCTCCTAG------------CTAATGTTGGTGGTT-C-GCAGCAGCAGCAC
CAGCAGGGCGGCCGGCGCCCTAATACCAAAAAAGGCGGCCACCAGCCCTTCTACAACACC
TCTGGTAGCTTCTCCAACAACTCCGGCAACACCAGCACCAACAAACGTGTTCCCTAGGGC
TTTAATCCCTGGACTGGCGAACGTGTGGCCCCTGGAGAGCGCGTCACCCCTCCT--GGAC
AGCGCCGCCAG------------------GGAGGTTCTGGTGCCCAGGCTGGGCGCACCC
TGGGCATTCTCGGGTCTTCCCCGCAGGCCCACACCGCCTTCGCTCCACTCCAGGCGTCCT
CCAGCAGCTCCAACACCTCCACCAGCACCTGGGATGCAGCAGGCCTCATCGCTGCCCTGC
AAAACATGCAACTTCAGGGCAACTCGCCCTGGGTTGTTGACTCCGGCGCCTCTACGCACA
TGACGTTCTCGGATGGTATGCTTACTCAGCGCCTTCCCCCCTCCATCTCCTCAATAACAG
TAGGTAATGGCACTAGTATACCTGTTATGTCTAG-AGGTCATTTCGTCCTTCCTACACCT
ACAACAAATTTTGCTCTTAATAATATCCTTGTCGCCCCATCCATAGTCTGCAACCTGTTA
TCCGTTCGTCAATTCACTCGCGACAACAATTGTTCCTTTGAATTTGACGCCCATGGTTTC
TCTATT-----------AAGGATCTCAGGACGGAACGCGTGATTCTCCGTTGTAACTGCG
AC-GGGGACCTATACACCATGCCTGCCTCCACACCTGGCGCTCCACCTCATGCTCTCCTG
GCTGCATCGTCAACTCTCTGGCATCAACGTCTCGGTCACCCCGCCCCCGCCGTTTTAGAG
CGTCTCAATAAACTTCATGTTATTTCTTGTAATAAAGTACAACACTCCCTATGTCACTCA
TGTCAACTAGGCAAGCATACGCGTCTACCTTTTAGTTCTTCGCATTCCATAACTCATGCA
CCCTTTGAACTCGTTCACTGTGATGTATGGACTTCACCCATCAATAGTCTGTCTGGTTTT
TCATATTACTTGGTCTGTTTGGATGATTACACTCACTACTGTTGGGTTTTTCCGCTCCGA
AAAAAATCTGATGTCCACCAACACTTAGT----CGAGCTTGCTGCCTCTGCCCAAACACA
ATTCAGCCTCCCCGTCAAATGCTTTCAGGCTGATAACGGCACTGAATTCGTAAACACTGC
CACCATCAAATTCCTCGCTGCTCAAGGCACTCACCTTCGCCTCTCCTGTCCCTACACATC
TCCCCAAAATGGCAAGGCTGAACGTATCATCCGCACACTCAACAATTCCATTCGCACCAT
GCTTCTACATGCTTCCCTA----------CCACCCACATATTGGGCCGAGGGACTCCTGA
CAGCCTGCTACCTCCATAATAGGCGCCCATCCTCCTCTATTCAGCATGAAATTCCCTATA
CTCGTCTGCATAATCAACCACCAACTTATAGCCATCTGCGTG-TTTTTGGGTCTCTCTGT
TACCCCAACATGCAAGCAACCTCTAAACATAAGCTCGCCCCTCGCTCCACGGCATGCATC
TTCCTAGGATA-TCCTAGCTCACACAAAGGTTACCGCTGTCTCGACCTATCAACCCGTCG
CATCATCATCTCTCGCCATGTCACATTCGACGAGA-CCACCTTTCCCTTTGCAGCCACCT
CAGACGTCTCG---TCCTCTGCTTCCCTAGAATTCCTCCTCGACGACGATATGGTTTCGG
TGCCCTGTCCTACTGTTGTTGCAGGTGGGACTCCATCCTCGACGCCCGTGGTTGCTCCAT
CCCACTCGGATGTTGAGCAACCGCCCCCAGACGTTGCAGCCTCACATGACTCGCCTTCTG
CGACACCGGGCGGGCGT-GGTCCCGTG-CCCCCGCCTGGACCCGACGTGGTTCCCTTCCC
ACGAGTCTACGTCCGTCGTTCCCGTACGACGTCTACGTCC-GAGCC-GGCAGCTGTCCCA
GCAGCCCCTATGACT---------------------------------------------
---------------------------TCATCGCCTCCGTCGTCGCCGCGCGTCACTCGC
ACCATGACGGGTGCCATTCCTCGTGTCTGCTATGAGGGGCTGGC-GGCCACGACGTCATC
CTCACCATCGCCGCTTCCGACAAACTACCGCAGCGCGCTGGCTGACGCCAACTGGCGTGC
CGCGATGATGGATGAATATCAGGCCCTCGTCGACAACAACACCTGGGAGCTTGTTCCGCG
GCCCCCCGGAGCCAACGTCGTAACGGGGAAGTGGATCTTCCGGCACAAGTTCCATGCCGA
TGGGTCCCTTGCTCGCCACAAGGCTCG-CTGGGTTGTCCGTGGC-TTCTCCCAGCGCGAG
GGCGTTGACTACGACGAGACCTTCAGCCCGGTTGTCAAACCGGCTACCATACGGTCTGTA
CTCAGCATCGCTGCATCCCGCGCCTGGCCCATTCATCAACTGGACGTGAAGAACACCTTT
CTTCACGGCCACCTCGAGGAGACCGTCTACTGCCAACAGCCGCCA-GGATTCGTCGACCC
TGGCGCT-CCAGATCACGTCTGCCATCTGCAGAAGT-CCTTGTATGGCCTGAAGCAGGCT
CCGCGGGCATGGTACCAGCGCTTCGCCACCTTCGTCCGGCACCTCGGCTTCGTCGCCTCC
ATCTCCGACACGTCTCTTTTCGTTCTACGAGAGGGGACAAGTCTCGCCTACCTACTGTTG
TACGTCGACGACATCATCCTCACCGCCTCGTCGTCGGCCCTGCTACAACGCATTATGACT
CGGTTGAGCTCCGAGTTTTCCATGACGGATCTTGGCGCCCTCCACC-ACTTCCTCGGCAT
CGCTGTCACGCGCTCCTCCGATGGTCTCTTCCTCTCCCAGCGACAGTACGCGGTCGAGCT
TCTTCAGCGCGCAGGCATGGCTGAGTGTCATCCGACATCGACACCTGTTGACACTCACGC
CAAGCTATCTGCGACCGACGGGGATCTACTGTCAGAGAAGGATGCATCAGAGTACAGGAG
CTTAGCGGGGGCTCTCCAGTACCTGACGTTGACTCGTCCTGATCTGGCATATGCTGTTCA
GCAGGTGTGCCTCTTCATGCACGCCCCGCGCGAGCCTCACCGTGCGCTGGTCAAGCGCAT
CTTACGCTTCGTCCAGGGGA--CTCTCCTCGGGTCTTCACATTGGCACCGGGTCTGTCAC
CAAGCTGACTGCCTACTCTGACGCCGACTGGGCAGGCTGCCCAGACTCTCGACGATCCAC
CTCTGGCTTCTGTGTCTATCTCGGCGACAATCTAGTTTCATGGTCCTCCAAGCGCCAGAC
CACGGTGTCCCGCTCTAGCGCCGAGGCCGAGTATCGGGCTGTGGCTCACGTTGTGGCTGA
GTGCTGCTGGCTTCGACAGTTACTCCAGGAGCTACACATCCAGCTGTCGTCTGCCACAGT
TGTCTTCTGCGACAATGTCAGCGCCGTCTACATGACGGCCAACCCCGTCCACCACAAGCG
AACGAAGCACATCGAGATCGACATTCACTTCGTCCGCGAAAAGGTGGCCCTTGGTGAAAT
TCGGGTTCTCCATGTGCCCTCCTCTCACCAGTTCGCCGACATC-----------------
------------------------------------------------------------
------------------------------------------------------------
------------------------------------------------------------
------------------------------------------------------------
------------------------------------------------------------
------------------------------------------------------------
------------------------------------------------------------
------------------------------------------------------------
------------------------------------------------------------
-------------------------------------------ATGACTAAAGGGCTTCC
GACAGCACTCTTTCGAGAATTTCGATCCAGTCTTTGCGTCCGGGAGCCTCCCGCTGCGAC
TGCGGGCGGGTGTTAGGCAATAGAATATGCCATCTGTGGATATCCTA-GCTGC-------
------TATAGATAGCAGA---------------------TGTAAAT----CAGGGATAG
A-ATCCTAGCTGCTATAGATAGCAGA--------TGTAAATCAGGGA-TTAGTTGCTAGA
TATAGCAGATGTAAATCAGGGATAAATCAGGGGAATTATCCCTGCCTTGTAAAGCA-GGC
CAGCCAGCTCTATATAATAGAAGGTG-CCCCCTCTCATTGAGGTGTGGCCAATTGCCCTC
AACCCTGTTTCTCTACA---------
>zm8
---------CTGTTAGGCAATAGAATATGCCAT----------------CTGTGG-ATAT
CCTAGC------------------TGCTATAGATAGCAGATGTAAA----TCAGGGATAG
AATCCTAGCTGCTATAGATAGT----------------------------AGATGTAAAT
CAGGGA-TTAGTTGCTAGATATAGCAGATG-----------TAAATCAG--GGGAATTAT
CCCTGCCTTGTAAAGC-AGGCCAGCCAGCTCTATATAATAGAAGGTGCCCCCCTCTCATT
GAGGTGTGGCCAATTGCCC-TCAACCCTGTTTCTCT--ACATGGTATCCGAGACCCAGGC
------------------------ATCGATCTAATTTCCCAACCCCCCCCCCC-TCACCT
T--------------------------------------------------CTCTCCTCC
AGCCGCGCCGCCTT----------------------------------------------
----------------------------------AACCAGACCGCGCCGCCTGCCCTCTC
CTTCCCCTTCCCTGTGCCATGAGCACCATCTCCGATGCTGCCGATTCTGCTCCTGTCCTC
TGCCC-CTTTGCCACCATCAACATCATGCTCCACGTCCCCATGACCCTGGAGTTGAAACC
TTCCAACTACACCAAGTGGTCGACGACGTTTCAGGCCACGTGTGGG-AAATTTGGGCTGC
TGCATCACCT---------CTCCACCTCGCGCCCCACCGATGCGGCATGGGCACAGGCTG
ACTTCTGCGTCCGCGGATGGATGTACAACACCACCTCCGACGCCGTCCTCAACCTCGCCA
TGACCGACAGCACCCAGACGGCGAGCGCCCTTTGGAAGGCCATCGGCGAGGTGTTCCAGG
CAAACAAAGCT-CCCCGCGCCATCTTCCTGAATCACGAGTTTCACTCGATGACTCAGGGG
GACCTGTCCATTGACGCCTACTGCGTTCGCATGAAGGAGAAGGCCGACGAACTACGCGAC
GTTGGGCAGCCCGTATCTGAGCCCAACCTCGTCCTCAACCTGCTGCGTGGACTTAACGAG
GTCTACTCCGGCGTCGCCGAC-AACATCGCCGGACAGCAGCCCCTCACCCTCGCCACCGC
ACGCCATCAGCTACTCCTCAAAGAGCTGCGGCTGCAGAACGACGAGAAGACGCG---TGC
TGCTGCTGCCCTCCTAG------------CTAATGTTGGTGGTT-C-GCAGCAGCAGCAC
CAGCAGGGCGCCCGGCGCCCTAATACCAAAAAAGGCGGCCACCAGCCCTTCTACAACACC
TCTGGTAGCTTCTCCAACAACTCCGGCAACACCAGCACCAACAAACGTGTTCCCTGGGGC
TTTAATCCCTGGATTGGCGAACGTGTGGCCCCTGGAGAGCGCGTCACCCCTCCT--GGAC
AGCGCCGCCAG------------------GAAGGTTCTGGTGCCCAGGCTGGGCGCACCC
TGGGCATTCTCGGGTCTTCCCCGCAGGCCCACACCGCCTTCGCTCCACTCCAGGCGTCCT
CCAGCAGCTCCAACACCTCCACCAGCACCTGGGATGCAGCAGGCCTCATCGCTGCCCTGC
AAAACATGCAACTTCAGGGCAACTCGCCCTGGGTTGTTGACTCCGGCGCCTCTACGCACA
TGACGTCCTCGGATGGTATGCTTACTCAGCGCCTTCCCCCCTCCATCTCCTCAATAACAG
TAGGTAATGGCACTAGTATACCTGTTATGTCTAG-AGGTCATTCCGTCCTTCCTACACCT
ACAACAAATTTTGCTCTTAATAATATCCTTGTCGCCCCATCCATAGTCCGCAACCTGTTA
TCCGTTCGTCAATTCACTCGCGACAACAATTGTTCCTTTGAATTTGACGCCCATGGTTTC
TCTATT-----------AAGGATCTCAGGACGGAACGCGTGATTCTCTGTTGTAACTGCG
AC-GGGGACCTATACACCATGCCTGCCTCCACACCTGGCGCTCCACCTCATGCTCTCCTG
GCTACATCGTCAACTCTCTGGCATCAACGTCTCGGTCACCCCGCCCCCGCCGTTTTAGAG
CGTCTCAATAAACTTCATGTTATTTCCTGTAATAAAGTACAACACTCCCTATGTCACTCA
TGTCAACTAGGCAAGCATACGCGTCTACCTTTTAGTTCTTCGCATTCCATAACTCATGCA
CCCTTTGAACTCGTTCACTGTGATGTATGGACTTCACCCATCAATAGTCTGTCTGGTTTT
TCATATTACTTGGTCTGTTTGGATGATTACACTCACTACTGTTGGGTTTTTCCGCTCCGA
AAAAAATCTGATGTCCACCAACACTTAGT----CGAGCTTGCTGCCTCTGCCCAAACACA
ATTCAGCCTCCCCGTCAAATGCTTTCAGGCTGATAACGGCACTGAATTCGTAAACACTGC
CACCATCAAATTCCTCGCTGCTCAAGGCACTCACCTTCGCCTCTCCTGCCCCTACACATC
TCCCCAAAATGGCAAGGCTGAACGCATCATCCGCACACTCAACAATTCCATTCGCACCAT
GCTTCTACATGCCTCCCTA----------CCACCCACATATTGGGCCGAGGGACTCCTGA
CAGCCTGCTACCTCCATAATAGGCGCCCATCCTCCTCTATTCAGCATGAAATTCCCTATA
CTCGTCTGCATAATCAACCACCAACTTATAGCCATCTGCGTG-TTTTTGGGTCTCTCTGT
TACCCCAACATGCAAGCAACCTCTAAACATAAGCTCGCCCCTCGCTCCACGGCATGCATC
TTCCTAGAATA-TCCTAGCTCACACAAAGGTTACCGCTGTCTCGACCTATCAACCCGTCG
CATCATCATCTCTCGCCATGTCACATTCGACGAGA-CCACCTTTCCCTTTGCAGCCACCT
CAGACGTCTCG---TCCTCTGCTTCCCTAGAATTCCTCCTCGACGACGATATGGTTTCGG
TGCCCTGTCCTACTGTTGTTGCAGGTGGGACTCCATCCTCGACGCACGTGGTTGCTCCAT
CCCACTCGGATGTTGAGCAACCGCCCCCAGACGTTGCAGCCTCACATGACTCGCCTTCTG
CGACACCGGGCGGGCGT-GGTCCCGTGCCCCCCGCCTGGACCCGACGTGGTTCCCTTCCC
ACGAGTCTACGTCCGTCGTTCCCGTACGACGTCTACGTCC-GAGCC-GGCAGCTGTCCCA
GCAGCCCCTATGAAT---------------------------------------------
---------------------------TCATCGCCTCCGCCGTCGCCGCGCGTCACTCGC
ACCATGACGGGTGCCATTCCTCGTGTCTGCTATGAGGGGCTGGC-GGCCACGACGTCACC
CTCACCATCGCCGCTCCCGACGAACTACCGCAGCGCGCTGGCCGACGCCAACTGGCGTGC
CGCGATGATGGATGAATATCAGGCCCTCGTCGACAACAACACCTGGGAGCTTGTTCCGC-
GCCCCCCGGAGCCAACGTCGTAACGGGGAAGTGGATCTTCCGGCACAAGTTCCATGCCGA
TGGGTCCCTTGCTCGCCACAAGGCTCG-CTGGGTTGTCCGTGGC-TTCTCCCAGCGCGAG
GGCGTTGACTACGACGAGACCTTCAGCCCGGTTGTCAAACCGGCTACCATACGGTCTGTA
CTCAGCATCGCTGCATCCCGCGCCTGGCCCATTCATCAACTGGACGTGAAGAACGCCTTT
CTTCACGGCCACCTCGAGGAGACCGTCTACTGCCAACAGCCGCCA-GGATTCGTCGACCC
TGGCGCT-CCAGATCACGTCTGCCATCTGCAGAAGT-CCTTGTATGGCCTGAAGCAGGCC
CCGCGGGCATGGTACCAGCGCTTCGCCACCTTCGTCCGGCACCTCGGCTTCGTCGCCTCC
ATCTCCGATACGTCTCTTTTCGTTCTACGAGAGGGGACAAGTCTCGCCTACCTACTGTTG
TACGTCGACGACATCATCCTCACCGCCTCGTCGTCGGCCCTGCTACAACACATTATGACT
CGGTTGAGCTCCGAGTTTTCCATGACGGATCTTGGCGCCCTCCACC-ACTTCCTCGGCAT
CGCTGTCACGCGCTCCTCCGATGGTCTCTTCCTCTCCCAGCGACAGTACGCGGTCGAGCT
TCTTCAGCGCGCAGGCATGGCTGAGTGTCATCCGACATCGACACCTGTTGACACTCACGC
CAAGCTATCCGCGACCGACGGGGATCTACTGTCAGAGAAGGATGCATCAGAGTACAGGAG
CTTAGCGGGGGCTCTCCAGTACCTGACGTTGACTCGTCCTGATCTGGCATATGCTGTTCA
GCAGGTGTGCCTCTTCATGCACGCCCCGCGCGAGCCTCACCGTGCGCTGGTCAAGCGCAT
CTTACGCTTCGTCCAGGGGACTCTCTCCTCGGGTCTTCACATTGGCACCGGGTCTATCAC
CAAGCTGACTGCCTACTCTGACGCCGACTGGGCAGGCCGCCCAGACTCTCGACGATCCAC
CTCTGGCTTCTGTGTCTATCTCGGCGACAATCTAGTTTCATGGTCCTCCAAGCGCCAGAC
CACGGTGTCCCGCTCTAGCGCCGAGGCCGAGTATCGGGCTGTGGCTCACGTTGTGGCTGA
GTGCTGCTGGCTTCGACAGTTACTCCAGGAGCTACACATCCAGCTGCCTTCTGCCACAGT
TGTCTTCTGCGACAATGTCAGCGCCGTCTACATGACGGCCAACCCCGTCCACCACAAGCG
AACGAAGCACATCGAGATCGACATTCACTTCGTCCGCGAAAAGGTGGCCCTTGGTGAAAT
TCGGGTTCTCCATGTGCCCTCCTCTCACCAGTTCGCCGACATC-----------------
------------------------------------------------------------
------------------------------------------------------------
------------------------------------------------------------
------------------------------------------------------------
------------------------------------------------------------
------------------------------------------------------------
------------------------------------------------------------
------------------------------------------------------------
------------------------------------------------------------
-------------------------------------------ATGACTAAAGGGCTTCC
GACAGCACTCTTTCGAGAATTTCGATCCAGTCTTTGCGTCCGGGAGCCTCCCGCTGCGAC
TGCGGGCGGGTGTTAGGCAATAGAATATGCCATCTGTGGATATCCTA-GCTGC-------
------TATAGATAGCAGA---------------------TGTAAAT----CAGGGATAG
A-ATCCTAGCTGCTATAGATAGTAGA--------TGTAAATCAGGGA-TTAGTTGCTAGA
TATAGCAGATGTAAATCAGGGATA------------------------------------
------------------------------------------------------------
--------------------------
