# Supplementary material for: Whole genome surveys of rice, maize and sorghum reveal multiple horizontal transfers of the LTR-retrotransposon Route66 in Poaceae
Source: BMC Evol Biol. 2009 Mar 16;9:58. doi: 10.1186/1471-2148-9-58 (PMC2664808; doi:10.1186/1471-2148-9-58)
Supplement: Additional file 4 — Ka/Ks supplemental values. The data provided give the Ka/Ks values calculated between all genomic copies of Route66 identified in rice, Sorghum and maize. [file 1471-2148-9-58-S4.zip]

Archive with 1 entries (1 files):
- sup4
