# Supplementary material for: Whole genome surveys of rice, maize and sorghum reveal multiple horizontal transfers of the LTR-retrotransposon Route66 in Poaceae
Source: BMC Evol Biol. 2009 Mar 16;9:58. doi: 10.1186/1471-2148-9-58 (PMC2664808; doi:10.1186/1471-2148-9-58)
Supplement: Additional file 4 — Ka/Ks supplemental values. The data provided give the Ka/Ks values calculated between all genomic copies of Route66 identified in rice, Sorghum and maize. [file 1471-2148-9-58-S4.zip › sup4]

Seq 1	Seq 2	Ks	Ka	Ka/Ks
osj1	osj2	0,0067	0,0063	0,94
osj1	osi1	0,0087	0,0087	1,00
osj1	sb1	0,0767	0,0353	0,46
osj1	zm7	0,2087	0,04	0,19
osj1	zm1	0,2112	0,0376	0,18
osj1	zm8	0,2177	0,0376	0,17
osj1	zm5	0,2177	0,0376	0,17
osj1	zm4	0,2098	0,0379	0,18
osj1	zm6	0,2051	0,04	0,20
osj2	osi1	0,0077	0,0043	0,56
osj2	sb1	0,0774	0,0358	0,46
osj2	zm7	0,2122	0,0405	0,19
osj2	zm1	0,2148	0,0381	0,18
osj2	zm8	0,2187	0,0381	0,17
osj2	zm5	0,2187	0,0381	0,17
osj2	zm4	0,2134	0,0384	0,18
osj2	zm6	0,2086	0,0405	0,19
osi1	sb1	0,0757	0,0374	0,49
osi1	zm7	0,2089	0,0428	0,20
osi1	zm1	0,2115	0,0404	0,19
osi1	zm8	0,218	0,0404	0,19
osi1	zm5	0,218	0,0404	0,19
osi1	zm4	0,2101	0,0407	0,19
osi1	zm6	0,2053	0,0428	0,21
sb1	zm7	0,2208	0,0577	0,26
sb1	zm1	0,2234	0,0548	0,25
sb1	zm8	0,2287	0,0548	0,24
sb1	zm5	0,2287	0,0548	0,24
sb1	zm4	0,2194	0,0545	0,25
sb1	zm6	0,2171	0,058	0,27
zm7	zm1	0,0096	0,0063	0,66
zm7	zm8	0,0155	0,0063	0,41
zm7	zm5	0,0155	0,0063	0,41
zm7	zm4	0,0096	0,0066	0,69
zm7	zm6	0,0067	0,0087	1,30
zm1	zm8	0,0136	0,004	0,29
zm1	zm5	0,0136	0,004	0,29
zm1	zm4	0,0077	0,0043	0,56
zm1	zm6	0,0087	0,0063	0,72
zm8	zm5	0	0
zm8	zm4	0,0097	0,0036	0,37
zm8	zm6	0,0145	0,0063	0,43
zm5	zm4	0,0097	0,0036	0,37
zm5	zm6	0,0145	0,0063	0,43
zm4	zm6	0,0087	0,0066	0,76
